# Supplementary material for: Multivariate meta-analysis of proteomics data from human prostate and colon tumours
Source: BMC Bioinformatics. 2010 Sep 17;11:468. doi: 10.1186/1471-2105-11-468 (PMC2949896; doi:10.1186/1471-2105-11-468)
Supplement: Additional file 2 — Source code. A zip-file containing the R code for the project and example data. [file 1471-2105-11-468-S2.ZIP]

Archive with 18 entries (15 files):
- R_code_and_test_data/dataset/
- R_code_and_test_data/dataset/prostate-colon_det.txt
- R_code_and_test_data/dataset/prostate-colon_int.txt
- R_code_and_test_data/dataset/prostate-colon_sampleinfo.txt
- R_code_and_test_data/dataset/prostate-colon_tumorpresence25_tenlowest_det.txt
- R_code_and_test_data/dataset/prostate-colon_tumorpresence25_tenlowest_int.txt
- R_code_and_test_data/R scripts/
- R_code_and_test_data/R scripts/bootstrap_validation.r
- R_code_and_test_data/R scripts/calculate_vip_bhm.r
- R_code_and_test_data/R scripts/estimate_mv.r
- R_code_and_test_data/R scripts/plot_pls_success.r
- R_code_and_test_data/R scripts/pls_analysis_opt.r
- R_code_and_test_data/R scripts/pls_analysis_pred.r
- R_code_and_test_data/R scripts/pls_predict_vip.r
- R_code_and_test_data/R scripts/pre_process.r
- R_code_and_test_data/R scripts/select_present.r
- R_code_and_test_data/R scripts/vip.r
- R_code_and_test_data/
