# Supplementary material for: Multivariate meta-analysis of proteomics data from human prostate and colon tumours
Source: BMC Bioinformatics. 2010 Sep 17;11:468. doi: 10.1186/1471-2105-11-468 (PMC2949896; doi:10.1186/1471-2105-11-468)
Supplement: Additional file 2 — Source code. A zip-file containing the R code for the project and example data. [file 1471-2105-11-468-S2.ZIP › R_code_and_test_data/dataset/prostate-colon_int.txt]

	sample_1	sample_2	sample_3	sample_4	sample_5	sample_6	sample_7	sample_8	sample_9	sample_10	sample_11	sample_12	sample_13	sample_14	sample_15	sample_16	sample_17	sample_18	sample_19	sample_20
spot_1	14.9994	14.8082	6.8899	0.1047	19.6918	0.182	30.0932	11.2555	21.8109	24.8901	17.5465	24.5823	21.5406	43.2424	13.8934	6.9677	18.0521	5.87	24.6819	12.462
spot_2	0.2099	0.0991	0.2002	0.1047	0.1845	0.182	46.4334	0.165	143.9705	0.1281	0.071	48.1992	19.8043	12.2054	10.641	12.1432	43.2763	0.0195	50.3531	0.0127
spot_3	205.644	177.3284	46.6082	40.3254	305.4631	26.987	160.4968	23.1047	110.7168	5.0483	50.0372	25.9861	65.7883	53.3879	15.0091	35.273	46.6944	24.8652	66.2696	61.079
spot_4	228.4808	128.8248	35.7462	56.9219	36.9776	4.0473	205.7932	57.9242	145.7406	5.926	35.8457	16.9009	59.7433	41.0088	24.5715	70.1528	278.623	53.0558	111.3367	85.6287
spot_5	0.2099	0.0991	0.2002	0.1047	0.1845	11.2625	61.023	50.0075	395.592	115.5677	29.1811	22.8425	0.0878	0.0293	11.4043	60.7155	0.0872	0.0195	25.8116	0.0127
spot_6	0.2099	0.0991	0.2002	0.1047	0.1845	7.0248	16.2996	22.3624	40.3346	0.1281	3.1416	0.0976	16.6075	3.5316	12.0236	4.771	2.6356	0.0195	12.7367	5.9105
spot_7	486.9738	226.7332	348.5477	113.1507	439.215	78.7593	213.4672	187.9594	134.3241	476.275	310.5384	587.7964	299.3255	436.6774	136.8356	188.7971	795.9865	74.4648	357.7521	136.2721
spot_8	40.4956	0.0991	0.2002	0.1047	27.0468	0.182	0.1065	0.165	6.9326	0.1281	0.071	0.0976	0.0878	0.0293	14.3239	0.0644	0.0872	0.0195	0.2429	1.8736
spot_9	75.9144	83.925	269.7621	233.3048	0.1845	0.182	0.1065	0.165	0.0906	0.1281	99.2482	50.9586	99.2579	272.4622	66.2412	29.0562	34.476	63.3664	3.4605	78.4604
spot_10	0.2099	0.0991	0.2002	0.1047	0.1845	0.182	0.1065	0.165	0.0906	0.1281	0.071	0.0976	1134.7006	0.0293	1462.118	0.0644	340.2924	0.0195	537.8318	958.7203
spot_11	0.2099	0.0991	0.2002	71.5206	451.1075	0.182	0.1065	0.165	85.9598	0.1281	26.5312	20.6182	42.401	12.7122	0.0257	35.6298	96.0153	0.0195	29.0614	10.6469
spot_12	0.2099	0.0991	0.2002	0.1047	0.1845	0.182	39.5791	0.165	100.5056	0.1281	14.5263	30.3443	28.3907	38.9524	15.733	6.9905	22.9845	3.7768	14.3656	39.38
spot_13	0.2099	0.0991	0.2002	0.1047	0.1845	10.5148	84.7031	15.4372	0.0906	43.6425	11.1518	27.6076	46.7907	0.0293	0.0257	10.9079	38.7884	29.531	72.0313	46.8161
spot_14	1203.6497	668.5124	848.8109	574.4901	318.2159	393.6369	1341.2471	511.6301	812.6895	1943.4819	919.6005	849.2717	620.3497	1156.3519	444.6082	1502.2965	885.9647	541.4701	1210.8756	670.8762
spot_15	0.2099	0.0991	0.2002	0.1047	0.1845	0.182	0.1065	15.8336	37.2234	0.1281	11.4951	71.426	28.0536	33.3768	13.6749	20.4395	8.2149	3.3376	91.6788	20.2337
spot_16	987.8311	124.24	0.2002	0.1047	0.1845	69.1911	107.3988	80.7027	77.0075	148.8862	5.6788	59.8934	0.0878	16.6537	11.1397	0.0644	64.6119	0.0195	45.8706	0.0127
spot_17	7.173	2.0618	0.2002	0.1047	48.2629	0.182	0.1065	0.165	0.0906	0.1281	0.071	3.0467	5.2387	0.0293	0.0257	0.0644	2.2706	15.2796	0.2429	7.0593
spot_18	27.136	63.5342	4.6806	6.9993	6.16	7.3735	36.9889	6.6974	88.044	15.84	83.1693	30.8813	78.5631	73.6947	27.5209	36.625	30.4194	12.2417	61.6301	72.1445
spot_19	207.166	52.3455	105.0639	27.1482	62.4996	0.182	46.9776	42.427	117.3254	0.1281	0.071	0.0976	64.6883	29.2439	21.3746	50.3557	21.3913	39.6281	41.7158	0.0127
spot_20	105.3985	17.6821	25.1651	56.3983	216.1796	376.6215	118.0567	91.8705	804.2621	37.1128	113.9537	261.3252	252.8926	300.4484	89.3334	172.2982	100.9344	95.0983	178.6622	129.2667
spot_21	29.8718	15.5069	15.5141	13.026	34.6654	0.182	11.1527	18.2454	21.083	36.1702	0.071	32.8263	69.9354	43.833	22.3434	0.0644	8.0956	19.0551	42.4506	0.0127
spot_22	52.9122	0.0991	0.2002	0.1047	11.119	0.182	0.1065	22.3658	82.7372	0.1281	33.3974	41.6872	13.1814	76.8096	16.4095	8.7139	33.8563	8.2745	24.4783	7.9469
spot_23	319.0396	139.9387	0.2002	50.9836	89.0146	44.562	259.0358	46.3676	64.4569	36.7632	1.6549	33.7716	87.7161	71.5484	0.0257	77.4633	74.6058	0.0195	102.8534	91.2061
spot_24	51.2607	19.4232	86.8745	10.4443	20.7731	24.3488	68.1939	16.8125	0.0906	127.7556	2.2452	0.0976	39.2384	16.3713	0.0257	10.0691	5.1867	7.6116	12.1252	11.3484
spot_25	1479.1691	905.0429	306.8548	656.1489	828.2302	77.0232	398.1165	146.1774	375.4446	146.9981	56.9982	0.0976	0.0878	0.0293	0.0257	23.16	0.0872	0.0195	459.4552	465.8607
spot_26	53.2924	21.3733	0.2002	0.1047	31.5454	6.8473	81.7869	11.965	49.1064	81.0386	30.9761	93.0037	109.7368	100.1122	113.9638	24.841	61.7418	43.217	35.0208	113.6785
spot_27	0.2099	54.9963	0.2002	0.1047	16.8942	0.182	79.4984	27.7218	41.0345	0.1281	0.071	0.0976	13.1357	0.0293	0.0257	0.0644	17.667	0.0195	42.2989	0.0127
spot_28	0.2099	0.0991	0.2002	0.1047	58.0732	40.0831	41.3701	26.5281	49.398	10.432	0.071	0.0976	0.0878	0.0293	0.0257	11.2303	0.0872	3.5238	43.586	0.0127
spot_29	0.2099	0.0991	0.2002	0.1047	0.1845	66.0356	394.6801	57.3524	116.2173	68.6505	621.7642	822.3121	348.9135	616.5959	268.5228	211.2028	146.7024	108.1176	501.805	109.7951
spot_30	113.8688	86.1566	42.3802	75.1944	166.2943	3.325	200.2045	24.7667	52.4024	20.5373	10.7157	65.9732	87.233	0.0293	31.3328	7.0587	60.5874	26.3482	44.0589	61.4442
spot_31	329.3987	165.1781	310.7701	426.9969	473.3528	53.1112	519.1588	110.1622	237.4119	123.3389	52.3599	169.3689	107.1298	248.3893	0.0257	68.3246	109.418	16.7775	68.3955	57.0763
spot_32	164.4302	0.0991	12.4355	52.5432	0.1845	74.8104	172.5677	20.2978	64.4567	597.5997	0.071	60.4846	64.5093	68.664	32.2044	0.0644	0.0872	0.0195	0.2429	80.9445
spot_33	615.6774	0.0991	105.8492	139.5999	233.7442	45.8754	235.7562	80.0398	44.8604	65.8337	323.0989	0.0976	0.0878	0.0293	0.0257	15.5781	45.5954	0.0195	0.2429	22.7824
spot_34	380.2991	104.9407	79.9172	107.7087	93.2612	12.7574	1085.1647	27.3945	62.3092	0.1281	247.3602	258.5324	431.9243	698.0024	157.3225	186.5334	246.284	52.5011	272.1703	126.4533
spot_35	0.2099	0.0991	0.2002	0.1047	0.1845	0.182	81.4747	0.165	58.3861	0.1281	19.0666	3.8709	13.5299	47.2339	11.4245	8.443	14.6117	0.0195	21.9415	15.9128
spot_36	196.621	161.078	0.2002	560.2599	156.6717	11.4731	77.9942	0.9505	62.0019	9.1194	23.0045	48.4502	37.1373	25.8025	15.8584	5.5574	72.8586	20.2316	75.8941	76.9119
spot_37	162.5847	149.5757	37.2082	8.8922	229.566	16.8747	0.1065	0.165	42.1226	16.6497	2.3071	58.2134	8.3527	6.4807	1.2253	2.7982	7.4744	0.0195	13.2035	14.7133
spot_38	376.1767	152.0937	90.2974	96.8321	84.8345	19.5916	187.6706	74.6038	0.0906	0.1281	150.1621	157.048	448.6144	194.1734	69.1684	215.1482	361.5132	115.7195	213.8614	0.0127
spot_39	405.5468	587.303	788.6451	341.6686	279.2836	50.9639	622.0637	133.7358	222.252	21.4224	302.3787	96.4057	470.84	80.7724	51.7815	421.25	287.2096	141.046	254.3144	330.8629
spot_40	257.8854	95.9407	0.2002	0.1047	187.8196	13.0312	0.1065	8.5215	46.1306	37.8689	0.071	0.0976	0.0878	27.0397	71.3	0.0644	0.0872	0.0195	0.2429	61.0616
spot_41	295.6003	49.8169	83.2884	18.7817	0.1845	15.0927	368.3326	25.5852	36.0571	143.0826	193.368	670.9387	219.7888	446.8855	536.5208	226.24	389.4734	141.7486	271.0338	347.8929
spot_42	0.2099	485.5583	237.6019	129.5179	376.1973	0.182	0.1065	0.165	0.0906	0.1281	903.4871	226.899	152.6987	906.0144	562.8201	0.0644	211.0603	74.8115	185.8792	0.0127
spot_43	139.2219	0.0991	28.4438	19.4708	29.4951	37.9209	62.8628	21.6776	72.6365	9.0257	22.1229	46.0658	30.2836	48.0635	27.6033	18.0384	41.3521	6.3645	50.6223	60.0508
spot_44	45.6527	0.0991	0.2002	0.8686	0.1845	0.182	0.1065	0.165	5.7858	0.1281	1.034	41.0435	0.0878	13.6242	4.5043	0.0644	3.4037	0.0195	38.417	0.0127
spot_45	251.4197	103.8067	13.596	75.8876	340.5681	43.3252	58.6448	32.4147	251.4658	41.987	0.071	203.8835	83.0928	0.0293	0.0257	122.206	125.8508	36.0117	167.9958	67.3709
spot_46	0.2099	0.0991	0.2002	0.1047	13.4199	8.569	15.1349	3.7168	0.0906	0.1281	24.0467	58.6286	48.8155	12.7592	22.2508	0.0644	11.6934	4.2727	73.6026	24.3654
spot_47	102.3098	15.8873	16.3936	3.7879	20.1143	24.0705	183.8988	0.165	72.1191	238.6407	459.6094	315.4034	354.0201	862.1392	197.0494	143.1084	225.7237	64.3287	450.3589	168.9967
spot_48	444.7222	268.5822	182.8833	154.3222	208.6008	116.1456	310.9102	119.0567	312.3501	406.0103	68.3056	71.6019	113.1606	96.8298	37.4939	99.0507	193.3855	36.4253	130.8884	125.6395
spot_49	196.6563	164.7994	20.0857	67.2609	45.2428	160.079	101.7957	39.652	53.1292	276.6902	144.4065	149.0075	238.2203	395.2943	113.8169	162.8385	361.6402	152.5255	260.7405	242.1579
spot_50	52.1717	27.9438	0.2002	7.8233	0.1845	0.182	62.8232	10.9977	28.8323	0.1281	8.3427	10.6628	6.3818	0.0293	0.0257	0.0644	0.0872	0.0195	0.2429	0.0127
spot_51	42.0154	37.0408	0.2002	0.1047	2.6506	0.182	0.1065	0.165	119.0824	8.962	103.3352	120.709	196.4024	161.1193	44.9911	85.9296	616.8435	69.1477	141.2336	68.9095
spot_52	23.688	0.0991	264.3036	0.1047	0.1845	44.967	189.5916	14.6517	57.1397	5.5108	65.2144	314.5947	70.6293	47.3253	49.2365	80.5909	55.5246	25.7519	420.4142	12.2438
spot_53	24.4914	10.0178	17.2077	0.1047	13.0462	5.7474	0.1065	0.165	0.0906	10.0648	59.69	34.6663	124.3565	64.3275	16.0861	19.6221	0.0872	1.7261	19.3621	58.4278
spot_54	38.47	22.1742	0.2002	67.212	93.3527	0.182	17.3372	1.506	21.4622	2.9765	3.602	17.2714	4.1398	10.2696	2.9683	3.0028	2.1797	0.6288	12.862	2.4148
spot_55	0.2099	18.5865	0.2002	0.1047	102.0893	22.7272	42.51	23.1083	36.565	40.4344	68.3603	51.0729	60.1343	96.1147	20.8857	36.7936	88.7285	28.5738	88.4668	53.5313
spot_56	0.2099	0.0991	0.2002	0.1047	0.1845	0.182	45.7328	32.2686	15.734	0.1281	0.071	0.0976	0.0878	0.0293	0.0257	0.9443	2.5437	0.4446	1.1552	0.0127
spot_57	65.2227	0.0991	0.2002	0.1047	0.1845	86.3841	0.1065	0.165	41.7039	0.1281	15.4697	58.418	22.9514	33.5665	42.9914	17.8624	17.2667	8.4107	43.4729	32.2682
spot_58	45.4867	42.7606	17.919	6.3293	15.426	4.8115	41.4262	11.8511	90.3756	43.1794	1.8331	21.0892	3.6745	2.8302	26.4089	0.4572	1.2761	0.9024	3.2444	7.4463
spot_59	623.8885	1967.573	464.0096	18.439	51.9172	46.3686	892.221	180.4083	184.1996	347.3586	380.9897	16.4675	594.5774	328.4215	114.0284	1075.3938	850.0305	386.7607	179.1376	555.145
spot_60	84.8801	41.8685	0.2002	0.1047	0.1845	0.182	79.7961	0.165	22.9436	0.1281	17.1687	33.418	0.0878	27.3606	10.7831	20.3466	0.0872	0.0195	40.6344	30.0198
spot_61	0.2099	0.0991	0.2002	0.1047	0.1845	0.182	0.1065	68.1132	0.0906	171.3018	0.071	0.0976	0.0878	0.0293	6.1479	18.746	9.7368	2.3654	7.7667	0.0127
spot_62	9.7486	7.3933	0.2002	20.412	34.086	0.182	0.1065	0.165	0.0906	1.4396	61.9668	47.815	58.3275	51.989	39.7188	16.5425	68.0642	25.359	47.4998	35.9995
spot_63	139.8452	44.2155	62.5892	17.5682	30.5879	32.9164	84.2168	65.803	83.5523	12.3911	148.115	95.9645	236.848	106.0876	80.5977	441.4283	344.8921	140.7134	391.9085	234.6356
spot_64	0.2099	0.0991	0.2002	0.1047	0.1845	0.182	9.2123	31.7674	177.3708	0.1281	11.7639	46.104	5.0702	14.9147	14.4684	8.367	9.8568	0.0195	25.7261	11.4769
spot_65	302.2917	128.7786	172.0644	93.2427	57.5036	68.4196	880.5848	52.0735	168.0348	414.3482	103.2417	200.9309	236.977	211.1519	204.2159	349.8219	31.0543	75.4616	308.8053	212.1597
spot_66	1525.2753	728.9933	311.3921	191.3259	200.1875	241.6278	402.7879	749.1631	609.2977	211.0865	207.4702	583.4869	546.6865	187.098	0.0257	172.1704	242.2105	161.2132	199.4455	163.9263
spot_67	660.1184	718.9839	1910.0914	506.6989	859.8754	454.769	1714.6342	817.6646	337.9545	2514.6289	262.3483	304.5357	403.7966	479.1854	471.9239	270.4309	315.288	211.5908	946.778	699.8051
spot_68	51.4027	42.9176	3.6435	36.4046	18.6793	13.0843	7.8693	15.7328	27.1536	6.437	0.071	21.8437	0.0878	0.0293	7.3172	0.0644	0.0872	0.0195	17.5289	5.7363
spot_69	61.4788	28.2284	4.1169	0.1047	22.6134	15.7494	31.9478	29.9642	68.8744	1.9588	18.2344	16.8985	14.389	22.5702	8.0593	5.6204	9.0685	4.0956	0.2429	4.878
spot_70	57.4925	38.1492	0.2002	0.1047	0.1845	24.3375	67.1819	29.8877	127.4602	0.1281	37.4743	17.6593	44.9612	39.1645	0.0257	12.6105	0.0872	0.0195	0.2429	2.1125
spot_71	907.7766	489.8176	355.795	486.9063	380.9809	0.182	1094.5128	202.9448	546.9229	507.7432	554.7645	540.0356	587.1671	587.3917	158.3884	587.8454	741.4413	254.3161	694.8254	451.7551
spot_72	223.9932	14.1556	65.4726	20.4633	47.9191	0.182	96.7709	0.165	0.0906	0.1281	16.5432	33.5648	43.0684	5.7253	11.627	78.2802	40.2467	22.5485	37.6539	0.0127
spot_73	0.2099	0.0991	0.2002	0.1047	0.1845	7.7175	0.1065	0.165	88.4682	0.1281	5.8539	0.0976	11.0951	26.6602	26.4591	0.0644	0.0872	0.0195	15.1768	16.7918
spot_74	387.9593	138.5359	21.7758	91.5083	255.6891	22.0478	207.2878	12.963	9.9061	35.3766	0.071	0.0976	0.0878	8.0867	10.0809	0.0644	20.9994	5.1845	9.5379	20.7052
spot_75	226.4882	34.4531	56.7969	0.1047	0.1845	21.5842	240.4517	41.8609	162.9214	7.4565	15.214	73.8651	26.2056	64.5669	31.0324	49.8532	20.1694	11.3541	148.3462	28.9951
spot_76	104.1453	10.4245	3.087	0.1047	0.1845	0.182	42.5529	7.8419	68.1779	33.2999	9.0589	11.9751	14.3593	15.0688	4.7132	14.9325	27.9024	6.7455	18.8854	12.3279
spot_77	178.4906	119.5443	106.9476	74.6586	28.211	44.6282	46.8338	40.6386	14.3809	87.6045	20.5102	26.2079	30.13	72.5097	0.0257	79.202	96.581	28.6113	54.3788	45.7901
spot_78	49.5325	0.0991	4.0589	2.8219	42.9886	0.182	0.1065	5.732	66.1997	0.1281	3.4121	0.0976	9.2092	11.03	0.0257	4.9817	0.0872	0.0195	0.2429	8.5207
spot_79	333.0434	196.0179	0.2002	0.1047	23.1971	34.4478	210.8401	16.205	0.0906	17.1008	27.4593	21.2672	0.0878	30.1885	0.0257	84.1198	9.5003	0.0195	47.0358	0.0127
spot_80	3.4441	0.0991	0.2002	0.1047	0.1845	0.182	16.2739	8.6667	14.4369	3.1733	11.5578	12.5481	0.0878	14.8442	0.0257	0.0644	0.0872	0.0195	0.2429	0.0127
spot_81	238.3389	53.1886	29.472	23.6669	56.1733	39.0282	77.8354	71.9603	4.0231	0.1281	6.5445	68.7055	30.1792	59.4979	44.6676	132.4532	48.2408	13.5427	109.9781	48.8071
spot_82	16.2408	0.0991	9.5956	6.6176	0.1845	26.1267	37.5079	9.1219	96.2777	0.1281	27.1583	29.073	77.3135	32.1681	18.9315	16.7916	47.2919	25.015	55.7345	57.9241
spot_83	29.9261	0.0991	0.2002	24.9298	44.6627	0.182	49.2106	0.165	0.0906	0.1281	70.6338	44.0461	36.0607	21.71	0.0257	0.0644	37.3265	0.0195	73.5007	10.7403
spot_84	134.1665	39.3165	82.2815	42.1802	55.1274	4.5531	27.8632	16.2221	19.6072	13.5145	0.071	39.347	0.0878	0.0293	46.7057	0.0644	0.0872	0.0195	25.0009	45.6564
spot_85	61.2208	11.3358	13.1736	8.8811	47.4682	28.2703	47.378	14.9229	59.0537	131.4128	95.9535	52.6595	79.24	80.5755	18.3165	153.1345	166.0756	24.1443	108.8996	65.229
spot_86	44.8585	0.0991	3.1491	10.5685	687.3529	11.7439	67.8928	13.5281	32.1455	0.1281	14.7873	60.7608	18.3249	60.9525	26.588	15.4406	40.6844	7.7588	42.2067	20.1711
spot_87	48.9793	49.2018	0.2002	9.1237	0.1845	7.3494	89.0154	52.4896	72.0073	0.1281	23.3195	45.197	37.1282	39.772	29.7241	18.2139	21.6065	10.773	37.6354	19.2178
spot_88	306.9048	254.4709	347.0839	346.5131	0.1845	72.2248	119.3532	0.165	289.4263	40.013	0.071	0.0976	0.0878	0.0293	54.2916	0.0644	65.0295	0.0195	52.0759	0.0127
spot_89	0.2099	35.5357	8.9801	24.1028	12.1578	11.4806	48.5596	10.7113	80.3922	59.3706	30.5946	8.037	24.9271	111.2937	48.1894	0.0644	0.0872	0.0195	0.2429	0.0127
spot_90	0.2099	23.2332	0.2002	0.1047	0.1845	90.9128	50.0973	19.6854	30.9112	305.2319	13.6571	24.8044	16.2499	54.6878	25.7807	10.0452	11.427	2.6345	24.6309	7.9997
spot_91	263.1233	63.784	0.2002	0.1047	31.8785	0.182	12.5561	0.165	90.5991	0.1281	8.4256	36.8127	40.5878	50.972	22.6647	42.5823	162.8746	11.9302	111.4556	83.6872
spot_92	11.1593	0.0991	0.2002	0.1047	0.1845	21.5613	4.5774	0.165	24.0775	0.1281	75.412	27.3457	33.8688	90.6013	27.3691	22.0741	97.9263	7.7474	36.1559	37.1536
spot_93	0.2099	0.0991	0.2002	0.1047	0.1845	1.7353	10.4027	12.147	7.7366	5.9069	4.6921	3.4241	2.2766	2.8308	1.1184	0.0644	16.1866	0.0195	13.058	0.0127
spot_94	49.5465	12.2254	10.506	3.4029	0.1845	38.3384	78.9759	29.9228	36.3658	8.8125	13.3462	22.5617	9.1677	23.353	6.2396	39.4336	17.1543	9.6907	95.8784	14.9032
spot_95	283.9951	188.8032	85.1307	3.434	4.3935	17.6273	261.4757	143.4507	64.4507	133.8375	24.0528	248.2826	92.8738	43.4297	81.2658	49.9683	42.0152	90.6216	91.3127	107.2223
spot_96	33.493	89.9245	21.9051	12.6061	32.7249	37.6405	138.5769	46.9191	420.4639	95.2458	30.1836	102.3016	56.6744	49.2741	61.2559	25.8431	56.115	5.3326	29.4644	0.0127
spot_97	223.7318	54.5239	46.4918	60.7526	81.3561	75.6109	163.3777	29.3347	129.1936	120.2664	44.3239	62.9895	44.949	37.1214	59.5884	37.5504	46.6471	12.0326	114.9943	55.686
spot_98	25.2344	0.0991	0.2002	0.1047	0.1845	1.8146	5.3054	14.7322	6.9113	14.3279	4.6824	15.0343	22.287	3.613	5.4462	9.3495	11.9613	2.7374	23.2215	11.3335
spot_99	19.2417	23.6171	14.8818	0.1047	37.2425	10.9884	41.8227	2.4674	8.1978	9.6789	7.7666	0.0976	0.0878	10.8173	0.0257	22.2085	17.9089	0.0195	0.2429	7.4596
spot_100	65.4494	0.0991	13.5323	0.1047	0.1845	20.9206	76.1616	14.3591	0.0906	106.8553	12.8496	1.5539	23.9081	17.6425	1.8937	16.4721	24.1142	0.6687	18.7585	8.1453
spot_101	10.886	53.2899	90.6194	15.8425	23.0285	6.5046	16.4767	9.6977	0.0906	54.7567	12.7597	0.0976	42.6235	133.509	4.72	22.3347	11.6604	8.8489	21.3915	8.7529
spot_102	816.8501	680.7684	672.1015	461.1854	415.3611	246.8885	435.0671	545.8105	373.9359	1066.7489	396.8026	280.344	639.7795	350.7724	189.9276	679.0774	203.3475	306.2304	552.1248	327.7049
spot_103	219.6464	95.6318	0.2002	9.4737	43.7647	41.9633	8.1973	0.165	0.0906	0.1281	275.2274	327.2175	694.857	424.178	345.3605	219.9319	67.7086	131.0573	451.6921	286.6527
spot_104	110.3281	31.2826	102.2558	13.3686	25.4381	16.0466	12.0866	22.8677	17.4806	10.9586	18.7567	23.1555	7.413	19.777	7.9853	25.2611	36.3173	0.0195	34.0781	58.0658
spot_105	110.5692	0.0991	192.0592	25.3925	19.4445	0.182	146.3251	0.165	28.256	0.1281	153.2298	19.6909	17.6168	44.5417	18.5691	128.7926	86.2265	58.2615	21.1354	33.984
spot_106	517.1915	789.7549	1030.067	845.7651	950.0712	430.7426	87.9017	88.9671	378.6479	1323.5096	40.4628	60.5158	145.1862	404.5302	105.4223	68.1175	132.7774	49.1196	165.9601	124.3375
spot_107	186.6104	18.6102	39.9763	59.0584	12.2154	0.182	0.1065	0.165	16.3078	41.5611	64.6112	17.7875	133.325	28.7603	116.593	37.6012	46.7713	19.1758	48.1224	131.8089
spot_108	337.0258	50.4266	75.1191	7.7224	25.4999	38.8906	87.402	67.1642	35.0359	30.8988	19.7229	77.9935	13.8813	28.2717	73.6692	10.9032	26.8056	0.0195	0.2429	24.0072
spot_109	71.6105	65.2461	18.8645	39.2954	55.5494	9.2201	120.2249	32.5136	22.5185	64.7351	11.7395	8.7915	5.2431	31.9642	9.8918	9.2065	15.5382	1.6753	19.2208	7.6696
spot_110	0.2099	0.0991	0.2002	0.1047	0.1845	27.4719	31.2313	33.3127	75.8153	24.135	8.2815	13.4389	10.2719	20.4146	8.0813	2.2161	5.9108	3.107	8.0894	2.5704
spot_111	219.9003	18.7715	4.7855	0.1047	148.0222	31.8734	63.1492	60.4298	86.4363	59.1086	25.1389	77.0246	17.9923	28.9093	17.4102	71.0418	34.9059	3.9112	72.2787	27.1582
spot_112	130.6388	0.0991	0.2002	0.1047	0.1845	9.7076	0.1065	0.165	0.0906	0.1281	80.8967	154.9615	45.0142	129.7854	113.9003	30.479	0.0872	35.8773	55.8824	0.0127
spot_113	51.1524	33.5029	0.2002	16.1187	36.6477	11.5935	38.2634	19.7623	185.9792	0.1281	29.1125	54.3602	19.637	41.5399	12.6176	0.0644	27.4016	13.1206	49.2384	21.5526
spot_114	10.8433	15.9386	0.2002	0.1047	31.2929	0.182	8.7017	0.165	13.4264	0.1281	11.5053	10.4553	0.0878	21.0284	0.0257	0.0644	14.3174	0.0195	19.2454	0.0127
spot_115	202.2008	54.6826	73.5231	41.5163	25.8405	0.182	63.6183	58.0683	124.9745	312.699	60.1002	10.2011	124.8132	36.1614	34.1108	99.5806	63.577	135.4083	14.0071	98.1981
spot_116	11.4	23.8672	8.4202	7.2024	5.7886	37.2709	92.3908	8.0134	20.03	0.1281	0.071	0.0976	0.0878	46.5797	0.0257	30.715	49.3626	19.6712	23.4545	8.3075
spot_117	48.2569	20.0632	46.2552	16.6379	49.4709	8.5322	47.7997	24.8117	19.3518	51.506	0.071	0.0976	0.0878	2.4744	0.0257	0.0644	6.7318	0.0195	5.5569	1.9437
spot_118	37.9545	34.1021	0.2002	0.1047	0.1845	0.182	125.1343	21.1947	202.647	6.0618	36.0869	58.2186	36.7308	47.1805	46.9867	0.0644	18.4376	25.8855	52.4543	37.5403
spot_119	0.2099	0.0991	0.2002	0.1047	0.1845	0.182	4.8321	0.165	8.7263	0.1281	1.0114	21.4897	0.9995	28.2806	1.0765	0.0644	0.0872	0.0195	8.5252	0.0127
spot_120	282.5312	84.0682	62.8585	200.6211	48.7192	178.7894	77.3108	82.3929	69.7788	126.9656	280.2205	198.2333	450.7052	65.9261	192.3413	145.0504	185.6344	134.7623	139.2981	295.7312
spot_121	0.2099	3.1507	10.8105	0.9815	0.1845	12.976	28.5608	19.4561	46.2746	18.0553	11.5222	47.8069	6.4036	6.1445	0.0257	7.3553	20.0716	5.4304	14.5053	6.2861
spot_122	31.0242	14.0307	0.2002	0.1047	0.1845	66.3668	0.1065	0.165	41.1445	0.1281	22.2912	0.0976	30.905	68.436	6.58	15.8226	48.1423	0.0195	0.2429	32.7938
spot_123	0.2099	0.0991	381.168	737.0705	101.4748	0.182	0.1065	0.165	34.9516	0.1281	250.2172	445.3479	539.2986	1269.4663	0.0257	119.3187	459.7733	56.2671	352.6207	36.0041
spot_124	0.2099	84.589	32.0336	108.804	0.1845	0.182	138.8115	15.2984	82.1156	365.1975	80.2881	59.9896	84.1676	175.1637	84.0915	48.1311	38.2187	14.0977	58.8063	0.0127
spot_125	25.7278	29.1814	29.2797	52.5971	66.6049	10.5659	37.9788	21.8685	23.8109	13.572	7.7999	25.115	29.1578	29.2729	5.027	3.7496	0.0872	0.0195	19.7819	8.6243
spot_126	0.2099	0.0991	0.2002	0.1047	0.1845	262.5805	222.4759	110.8275	189.0872	0.1281	204.6912	307.3044	441.6707	305.2342	145.0528	171.6648	144.016	197.0518	401.1087	143.4778
spot_127	61.3211	26.46	8.1833	2.9579	41.1698	5.5668	121.0219	4.5603	33.6691	2.1034	9.9413	13.6773	21.7279	3.8366	6.9328	8.468	28.4169	16.4829	40.6054	11.9952
spot_128	204.0431	368.2386	241.5489	140.0377	117.6969	142.6088	205.1509	185.8391	250.0797	570.5518	67.1882	26.1222	39.5742	51.3306	135.3093	85.679	135.0215	29.1838	97.2103	79.7047
spot_129	63.6388	0.0991	8.2963	1.5704	8.8963	0.182	51.949	0.165	0.0906	11.4462	6.269	7.3181	0.0878	11.2176	0.0257	5.8406	9.8422	109.778	163.6208	17.9052
spot_130	212.9402	3.3027	0.2002	0.1047	23.5404	30.3639	11.8404	54.6776	58.2156	15.5841	13.7772	45.1609	20.5048	42.2099	11.306	8.2681	32.1446	0.0195	43.3324	15.7712
spot_131	69.9692	13.6558	20.1783	0.1047	10.1877	0.182	43.2856	36.5615	54.5145	23.0221	54.6451	32.4731	22.7652	66.9947	27.3741	14.014	34.5451	8.4039	28.0539	11.8192
spot_132	247.8505	171.3502	23.0618	105.8541	152.2517	163.9485	263.2691	199.8207	380.8292	32.4084	12.1694	41.8086	42.5247	0.0293	8.619	10.3315	9.6381	6.0946	31.5183	25.0564
spot_133	343.566	265.3572	134.335	120.4659	161.0848	85.039	200.1464	249.8417	368.4175	182.6228	17.2952	77.7586	81.732	26.2508	39.422	62.1321	48.3972	23.0776	0.2429	37.9081
spot_134	38.9099	7.3812	0.2002	0.1047	0.1845	0.182	43.6978	15.4811	30.6668	0.5844	0.071	16.1485	3.0934	71.2703	11.3584	0.0644	8.7749	0.0195	35.2217	6.1352
spot_135	243.7025	61.1854	0.2002	0.1047	0.1845	0.182	143.13	32.9228	71.8472	0.1281	31.3442	27.117	0.0878	35.1884	40.7674	14.817	99.5311	16.5371	33.9648	59.7238
spot_136	18.1768	9.1777	0.2002	3.695	0.1845	0.182	9.7273	35.0252	16.2417	13.1341	16.9622	2.6231	25.881	9.5754	1.5633	0.0644	61.6636	4.2761	0.2429	0.0127
spot_137	0.2099	10.5356	1.4454	18.656	0.1845	0.182	0.1065	13.3975	0.0906	7.544	7.4272	0.0976	73.527	8.9801	5.4537	0.0644	0.0872	0.0195	9.0433	10.2125
spot_138	0.2099	0.0991	0.2002	0.1047	0.1845	13.3929	67.8892	15.2299	180.7164	10.7465	0.071	51.4133	10.4329	56.7476	21.7826	11.4998	15.6965	0.0195	0.2429	8.934
spot_139	125.7925	161.9235	19.119	50.7717	108.9525	147.2117	0.1065	228.5378	278.7158	115.01	22.1677	228.47	63.0514	23.9424	36.2515	14.9694	70.5093	14.8062	165.8478	22.55
spot_140	0.2099	8.6688	0.2002	0.1047	5.0508	52.9149	17.0854	48.7213	15.0507	18.4982	32.8846	56.4514	206.0297	15.1229	36.0154	45.1658	9.3024	15.6915	100.2435	93.9019
spot_141	123.2985	11.7705	16.9681	20.8717	38.3915	19.2673	199.6592	60.129	96.9704	76.4218	63.7599	47.6758	85.703	56.1889	30.7871	26.8858	77.7579	38.9091	65.184	55.5923
spot_142	0.2099	12.6849	0.2002	0.1047	141.6327	0.182	146.2232	12.4254	166.1956	1.3482	55.7211	38.7648	50.4164	37.3731	30.1292	29.646	0.0872	6.653	58.6272	0.0127
spot_143	693.0179	518.4739	23.4483	243.4948	362.7202	364.8143	459.5398	440.6221	782.4284	66.9795	168.4252	545.9921	437.8538	386.8803	164.8967	156.9686	28.4318	41.0665	502.0934	201.9248
spot_144	0.2099	0.0991	0.2002	0.1047	0.1845	11.3084	16.4752	27.322	35.6269	0.1281	10.678	6.4541	4.2026	7.1687	0.0257	4.9577	5.7056	1.6443	17.6449	3.9065
spot_145	355.6276	109.3773	227.9619	104.896	120.4508	30.9475	133.6357	6.4828	93.6177	137.9072	100.4952	43.916	151.1988	94.7462	46.9261	119.4015	128.659	50.5198	116.0921	154.8916
spot_146	236.7509	174.8814	97.9526	881.864	1070.9452	4.6662	70.4387	80.2966	63.433	212.0752	13.8638	79.0216	11.9756	70.783	19.6767	0.0644	0.0872	9.2238	31.273	13.2586
spot_147	443.8987	1294.9633	718.1981	143.5517	481.5001	301.1769	997.2847	432.7522	653.9875	1067.4032	566.5959	219.3786	278.6313	0.0293	83.3423	384.3034	246.2134	76.6806	300.5178	282.6416
spot_148	120.9761	58.5589	85.0708	73.5521	106.3919	38.3677	68.015	44.7861	50.0869	211.5588	15.9817	30.8245	24.5449	12.1103	14.2214	39.8746	78.7017	15.769	42.963	58.3694
spot_149	80.4728	0.0991	26.0342	0.1047	0.1845	0.182	0.1065	0.165	127.4104	47.3071	26.4483	67.559	62.8672	104.9418	27.1765	15.7564	35.3968	10.6822	0.2429	27.9357
spot_150	456.2205	447.2634	41.2097	486.4557	339.8325	38.8284	27.8847	56.6344	119.5106	494.3252	5.8554	0.0976	0.0878	0.0293	53.3028	0.0644	0.0872	0.0195	0.2429	42.5866
spot_151	62.1137	72.5049	38.5733	6.3928	60.2231	44.9407	119.014	63.838	127.4651	39.2324	24.5353	25.4621	32.612	8.1069	10.5768	12.8054	27.2786	0.0195	13.4455	5.315
spot_152	0.2099	0.0991	0.2002	0.1047	0.1845	0.182	18.2842	3.6416	20.7455	0.1281	5.0085	13.2649	11.884	13.5696	5.4649	0.0644	14.4217	4.2069	8.1512	4.7034
spot_153	5.7885	300.4572	122.8213	292.1256	344.2493	0.182	0.1065	0.165	0.0906	0.1281	598.8527	1408.1486	1465.0677	1026.7128	695.5308	532.4946	255.1539	426.7063	102.2228	346.5636
spot_154	0.2099	0.0991	0.2002	0.1047	0.1845	0.182	0.1065	0.165	48.0451	14.5121	3.8109	0.0976	1.7658	6.4479	0.0257	0.0644	0.0872	3.9041	7.8667	4.433
spot_155	52.2716	0.0991	0.2002	7.2297	7.6746	0.182	12.67	10.133	0.0906	0.1281	1.6523	0.0976	17.1039	0.0293	6.6755	66.3506	272.6336	0.0195	76.4093	17.6747
spot_156	637.8766	430.8187	543.8413	398.8614	1024.345	155.0538	513.9465	164.9035	859.9095	427.4196	308.6037	353.4569	420.4504	480.217	217.6225	306.1685	367.9077	242.5601	461.8216	355.4021
spot_157	608.3042	802.2509	249.0271	546.411	898.8877	68.6055	497.6826	315.1482	152.6507	291.9689	364.9663	148.3242	182.3543	351.0009	115.0179	208.0499	154.4385	34.2588	239.3655	185.1806
spot_158	155.9716	81.1477	0.2002	3.895	0.1845	45.3379	248.0417	11.9729	77.4976	54.8957	59.2212	74.6581	64.853	123.4289	42.185	59.6839	103.1313	43.3954	107.9783	76.3724
spot_159	13.2233	4.2506	0.2002	41.6942	143.5699	10.9383	22.6863	19.44	20.4068	31.5369	28.1032	104.3963	84.4277	45.5815	21.0393	16.9271	35.376	0.0195	49.1548	31.2525
spot_160	381.3068	616.3884	697.8897	332.7844	187.1303	216.9679	398.8232	452.0878	299.1077	1081.9601	296.4494	228.8363	799.5435	161.2522	229.6877	595.3923	85.4225	271.6693	521.2631	590.5936
spot_161	38.3172	80.9385	0.2002	208.8835	75.4566	0.182	10.13	0.165	33.8586	25.6287	34.295	27.4165	55.3781	60.591	23.3055	10.7679	34.0615	11.3263	34.9308	28.4163
spot_162	0.2099	0.0991	0.2002	0.1047	0.1845	0.182	39.3817	15.2978	30.4942	10.6499	56.0079	2.6567	33.1126	41.9591	22.1402	35.3295	0.0872	20.9251	6.6441	28.4485
spot_163	5.8839	46.4084	0.2002	560.3214	104.1929	166.6533	0.1065	35.066	40.2458	22.3402	720.3692	1351.7118	3059.2988	1142.2686	736.8007	492.2919	137.5591	359.3331	1396.7906	1186.1587
spot_164	58.7243	0.0991	0.2002	0.1047	0.1845	15.7162	28.067	25.2299	51.2312	0.1281	0.071	0.0976	5.7005	8.7394	17.2818	18.5583	16.701	3.3889	21.0952	3.3299
spot_165	0.2099	0.0991	0.2002	0.1047	0.1845	0.182	0.1065	0.165	22.1382	9.7868	5.6213	11.3716	6.6815	7.4508	0.0257	0.0644	14.0669	0.0195	0.2429	5.0321
spot_166	31.2584	9.1507	0.2002	9.0177	0.1845	5.833	126.1239	7.9762	18.1303	20.2463	3.8959	5.828	10.2257	2.8279	6.4116	0.0644	3.2149	2.7252	8.2176	7.4645
spot_167	102.8476	26.5122	43.5908	22.6462	39.6368	0.182	0.1065	0.165	0.0906	0.1281	18.1265	32.4573	37.5988	28.5669	30.0059	37.1145	56.2083	18.3061	72.5554	127.9968
spot_168	144.0856	31.8901	0.2002	47.8563	148.7887	0.182	63.7006	0.165	0.0906	0.1281	6.9617	37.7586	21.0868	30.9105	41.6184	0.0644	0.0872	0.0195	20.9161	21.9077
spot_169	29.1921	0.0991	0.7271	4.0773	0.1845	0.182	68.4445	15.659	41.6741	0.1281	17.7124	0.0976	42.5203	42.0541	11.3405	17.352	28.7684	0.0195	27.3829	6.4069
spot_170	0.2099	0.0991	0.2002	17.6744	0.1845	0.182	4.8249	0.165	0.0906	0.1281	7.9003	106.4167	0.0878	18.5619	0.0257	7.3964	0.0872	0.0195	64.6736	0.0127
spot_171	10.0055	0.0991	0.2002	0.1047	0.1845	0.182	4.6832	23.6191	41.8671	15.5847	50.8959	149.2236	36.9636	43.0251	50.2176	51.2235	0.0872	0.0195	110.857	18.0337
spot_172	12.6224	14.3782	0.2002	0.1047	9.9128	4.4096	0.1065	1.6588	11.4419	8.627	0.071	26.8291	39.0446	5.8333	0.0257	31.6195	0.0872	0.0195	0.2429	50.2272
spot_173	0.2099	8.2047	3.9549	3.5509	0.1845	0.182	53.4228	13.1224	17.4849	0.1281	2.4314	1.7579	3.2272	0.1924	1.1701	2.584	1.4072	3.9722	7.4005	1.4107
spot_174	0.2099	0.0991	0.2002	0.1047	0.1845	33.003	172.4787	19.2605	116.8453	68.1455	0.071	0.0976	0.0878	24.2706	0.0257	3.5457	27.4126	0.0195	27.8614	0.0127
spot_175	0.2099	20.0505	0.2002	0.1047	0.1845	0.182	0.1065	18.2265	0.0906	0.1281	13.6188	57.4502	9.4919	0.0293	0.0257	0.0644	0.0872	0.0195	12.5554	0.0127
spot_176	278.4745	0.0991	0.2002	0.1047	0.1845	12.6845	35.7769	0.165	0.0906	0.1281	0.071	0.0976	8.8973	0.0293	0.0257	0.0644	11.6057	0.798	14.6757	172.575
spot_177	397.5726	473.7547	315.838	2001.132	1587.7841	6.1968	178.0718	85.346	335.0021	700.775	229.1438	293.8105	367.2219	286.9337	194.5584	146.5576	264.752	250.1501	340.9835	155.3223
spot_178	124.9744	0.0991	0.2002	0.1047	0.1845	33.8813	24.5242	54.6874	45.4022	53.5312	3.4896	5.1885	12.1431	1.2227	6.9252	31.7381	49.7462	3.4606	15.755	19.2738
spot_179	739.1176	254.5108	52.6067	1367.0485	608.5319	72.3302	228.105	176.5061	601.5518	644.3726	157.505	91.8506	222.9367	120.729	7.9246	210.1768	394.3288	53.1992	90.5209	121.9901
spot_180	575.9203	763.1851	319.9626	78.546	334.9313	123.9898	1068.7366	312.4263	208.8096	383.8394	48.0509	82.8575	86.6185	38.4271	55.2037	112.0756	83.9521	84.5672	119.9131	112.5073
spot_181	25.1006	34.7243	1.2871	3.9505	0.1845	31.3229	49.9391	52.75	53.3993	1.4847	13.398	28.6088	19.0931	35.627	6.813	54.4725	126.255	0.0195	108.5833	18.0251
spot_182	0.2099	0.0991	0.2002	0.1047	0.1845	61.8306	8.3301	4.9617	20.5215	32.1463	5.9578	0.5786	33.6186	4.7427	7.5327	7.6685	18.0443	22.3599	11.9905	22.6524
spot_183	0.2099	0.0991	63.1344	37.7369	83.632	0.182	23.3878	10.7856	26.6466	98.0222	22.3961	8.1166	27.8115	28.1856	12.2122	28.5137	38.3984	13.8988	34.0829	33.2244
spot_184	528.3225	912.9577	920.4459	1055.1708	646.4921	225.6946	387.1974	97.581	567.9693	378.781	106.4427	297.6487	187.9689	554.6741	87.9184	50.4825	82.9713	7.5415	159.9958	31.8918
spot_185	21.8302	13.4809	0.2002	0.1047	0.1845	2.6506	0.1065	14.1631	13.8872	4.8909	4.8941	9.9972	8.8847	0.0293	0.0257	0.0644	0.0872	0.0195	21.9091	8.2044
spot_186	136.906	28.3656	0.2002	0.1047	0.1845	22.5183	133.0433	14.1108	39.2607	0.1281	0.071	9.042	8.3633	2.169	2.2595	6.8445	14.297	2.9869	9.9853	4.3237
spot_187	82.2963	74.2913	0.2002	28.4266	0.1845	0.182	74.9328	0.165	65.6598	13.5118	13.0871	66.0384	73.8558	75.6927	73.6473	0.0644	0.0872	13.9115	45.1122	0.0127
spot_188	93.864	51.7344	31.5153	13.0389	117.196	0.182	0.1065	0.165	0.0906	0.1281	119.6635	160.6534	125.5101	61.8123	39.9282	53.8969	86.6394	38.3266	101.2605	77.1746
spot_189	85.995	0.0991	0.2002	0.1047	0.1845	0.182	21.661	38.7793	80.9239	31.9942	5.4339	51.467	6.7335	12.418	6.4734	10.497	4.2038	1.6509	25.2076	5.0907
spot_190	0.2099	0.0991	0.2002	0.1047	0.1845	31.2805	34.259	14.576	28.3394	0.1281	33.4974	35.8098	101.6754	46.55	10.0632	26.9073	181.0212	19.472	28.222	26.868
spot_191	219.3464	212.3051	15.6353	113.1741	23.0101	39.0151	250.269	38.3547	89.9795	3.109	714.587	234.7844	639.8042	778.3763	294.0164	554.6054	586.0684	328.7495	953.547	542.4167
spot_192	27.9184	5.6405	11.3756	0.1047	0.1845	0.182	39.8802	0.165	14.9701	20.8388	4.2963	0.0976	3.6141	8.3339	0.0257	2.0354	8.8285	0.0195	3.6096	0.0127
spot_193	228.9809	206.6752	43.2471	47.6993	45.4316	231.5735	104.8436	122.4054	200.637	29.7567	90.7659	161.4702	88.2608	151.677	22.2322	76.4795	75.6509	25.4619	65.666	51.7079
spot_194	122.5554	339.1023	75.8235	280.9648	61.8255	0.182	144.5208	36.2346	148.6423	11.3654	53.2405	78.3532	0.0878	119.3623	10.6661	23.1056	58.7337	109.1222	0.2429	5.1704
spot_195	42.0235	52.5119	0.2002	0.1047	68.5836	52.3929	77.6663	55.8019	92.4887	44.3043	0.071	16.777	21.5271	31.3712	18.5414	17.8965	0.0872	7.8143	0.2429	0.0127
spot_196	80.5504	19.9301	0.2002	0.1047	15.6114	0.182	0.1065	0.165	53.1414	111.4996	25.9183	32.7319	34.6247	28.6287	6.6997	29.3968	30.5472	6.4601	30.9177	25.4353
spot_197	0.2099	0.0991	0.2002	195.3198	183.1006	0.182	86.9608	20.8124	264.1588	0.1281	61.6128	46.2217	103.1278	290.1259	26.3508	19.0794	28.7628	8.3261	66.0621	28.4204
spot_198	0.2099	0.0991	0.2002	0.1047	0.1845	0.182	79.8742	24.9114	35.9683	0.1281	9.8588	43.8404	38.7411	13.3577	13.5247	8.4867	14.8795	2.6876	24.2955	6.1094
spot_199	102.5904	31.8597	59.3145	65.1419	15.642	43.5014	33.5482	14.3997	72.2319	87.8015	10.0391	17.0424	38.6943	10.7777	10.4267	53.7846	9.235	32.8385	24.7313	59.3029
spot_200	361.2473	225.0962	18.4352	136.7866	67.0283	77.8013	110.5704	142.6599	0.0906	47.3196	46.9057	101.467	30.2715	82.8465	31.7385	198.3837	89.9781	16.4622	122.924	46.1593
