# Supplementary material for: Multivariate meta-analysis of proteomics data from human prostate and colon tumours
Source: BMC Bioinformatics. 2010 Sep 17;11:468. doi: 10.1186/1471-2105-11-468 (PMC2949896; doi:10.1186/1471-2105-11-468)
Supplement: Additional file 2 — Source code. A zip-file containing the R code for the project and example data. [file 1471-2105-11-468-S2.ZIP › R_code_and_test_data/dataset/prostate-colon_sampleinfo.txt]

	tumour	group	tumour_group	colors	shapes	lines	index
sample_1	colon	N	colon_N	1	15	1	1
sample_2	colon	N	colon_N	1	15	1	2
sample_3	colon	N	colon_N	1	15	1	3
sample_4	colon	N	colon_N	1	15	1	4
sample_5	colon	N	colon_N	1	15	1	5
sample_6	colon	T	colon_T	2	15	1	6
sample_7	colon	T	colon_T	2	15	1	7
sample_8	colon	T	colon_T	2	15	1	8
sample_9	colon	T	colon_T	2	15	1	9
sample_10	colon	T	colon_T	2	15	1	10
sample_11	prostate	N	prostate_N	1	16	2	11
sample_12	prostate	N	prostate_N	1	16	2	12
sample_13	prostate	N	prostate_N	1	16	2	13
sample_14	prostate	N	prostate_N	1	16	2	14
sample_15	prostate	N	prostate_N	1	16	2	15
sample_16	prostate	T	prostate_T	2	16	2	16
sample_17	prostate	T	prostate_T	2	16	2	17
sample_18	prostate	T	prostate_T	2	16	2	18
sample_19	prostate	T	prostate_T	2	16	2	19
sample_20	prostate	T	prostate_T	2	16	2	20
