# Supplementary material for: Multivariate meta-analysis of proteomics data from human prostate and colon tumours
Source: BMC Bioinformatics. 2010 Sep 17;11:468. doi: 10.1186/1471-2105-11-468 (PMC2949896; doi:10.1186/1471-2105-11-468)
Supplement: Additional file 2 — Source code. A zip-file containing the R code for the project and example data. [file 1471-2105-11-468-S2.ZIP › R_code_and_test_data/dataset/prostate-colon_tumorpresence25_tenlowest_det.txt]

	sample_1	sample_2	sample_3	sample_4	sample_5	sample_6	sample_7	sample_8	sample_9	sample_10	sample_11	sample_12	sample_13	sample_14	sample_15	sample_16	sample_17	sample_18	sample_19	sample_20	present.samples	present.percent	present.samples.p	present.percent.p	present.samples.c	present.percent.c
spot_1	P	P	P	A	P	A	P	P	P	P	P	P	P	P	P	P	P	P	P	P	18	90	10	100	8	80
spot_3	P	P	P	P	P	P	P	P	P	P	P	P	P	P	P	P	P	P	P	P	20	100	10	100	10	100
spot_4	P	P	P	P	P	P	P	P	P	P	P	P	P	P	P	P	P	P	P	P	20	100	10	100	10	100
spot_5	A	A	A	A	A	P	P	P	P	P	P	P	A	A	P	P	A	A	P	A	10	50	5	50	5	50
spot_6	A	A	A	A	A	P	P	P	P	A	P	A	P	P	P	P	P	A	P	P	12	60	8	80	4	40
spot_7	P	P	P	P	P	P	P	P	P	P	P	P	P	P	P	P	P	P	P	P	20	100	10	100	10	100
spot_9	P	P	P	P	A	A	A	A	A	A	P	P	P	P	P	P	P	P	P	P	14	70	10	100	4	40
spot_11	A	A	A	P	P	A	A	A	P	A	P	P	P	P	A	P	P	A	P	P	11	55	8	80	3	30
spot_13	A	A	A	A	A	P	P	P	A	P	P	P	P	A	A	P	P	P	P	P	12	60	8	80	4	40
spot_14	P	P	P	P	P	P	P	P	P	P	P	P	P	P	P	P	P	P	P	P	20	100	10	100	10	100
spot_16	P	P	A	A	A	P	P	P	P	P	P	P	A	P	P	A	P	A	P	A	13	65	6	60	7	70
spot_17	P	P	A	A	P	A	A	A	A	A	A	P	P	A	A	A	P	P	A	P	8	40	5	50	3	30
spot_18	P	P	P	P	P	P	P	P	P	P	P	P	P	P	P	P	P	P	P	P	20	100	10	100	10	100
spot_19	P	P	P	P	P	A	P	P	P	A	A	A	P	P	P	P	P	P	P	A	15	75	7	70	8	80
spot_20	P	P	P	P	P	P	P	P	P	P	P	P	P	P	P	P	P	P	P	P	20	100	10	100	10	100
spot_21	P	P	P	P	P	A	P	P	P	P	A	P	P	P	P	A	P	P	P	A	16	80	7	70	9	90
spot_22	P	A	A	A	P	A	A	P	P	A	P	P	P	P	P	P	P	P	P	P	14	70	10	100	4	40
spot_23	P	P	A	P	P	P	P	P	P	P	P	P	P	P	A	P	P	A	P	P	17	85	8	80	9	90
spot_24	P	P	P	P	P	P	P	P	A	P	P	A	P	P	A	P	P	P	P	P	17	85	8	80	9	90
spot_25	P	P	P	P	P	P	P	P	P	P	P	A	A	A	A	P	A	A	P	P	14	70	4	40	10	100
spot_26	P	P	A	A	P	P	P	P	P	P	P	P	P	P	P	P	P	P	P	P	18	90	10	100	8	80
spot_27	A	P	A	A	P	A	P	P	P	A	A	A	P	A	A	A	P	A	P	A	8	40	3	30	5	50
spot_28	A	A	A	A	P	P	P	P	P	P	A	A	A	A	A	P	A	P	P	A	9	45	3	30	6	60
spot_29	A	A	A	A	A	P	P	P	P	P	P	P	P	P	P	P	P	P	P	P	15	75	10	100	5	50
spot_30	P	P	P	P	P	P	P	P	P	P	P	P	P	A	P	P	P	P	P	P	19	95	9	90	10	100
spot_31	P	P	P	P	P	P	P	P	P	P	P	P	P	P	A	P	P	P	P	P	19	95	9	90	10	100
spot_32	P	A	P	P	A	P	P	P	P	P	A	P	P	P	P	A	A	A	A	P	13	65	5	50	8	80
spot_33	P	A	P	P	P	P	P	P	P	P	P	A	A	A	A	P	P	A	A	P	13	65	4	40	9	90
spot_34	P	P	P	P	P	P	P	P	P	A	P	P	P	P	P	P	P	P	P	P	19	95	10	100	9	90
spot_36	P	P	A	P	P	P	P	P	P	P	P	P	P	P	P	P	P	P	P	P	19	95	10	100	9	90
spot_37	P	P	P	P	P	P	A	A	P	P	P	P	P	P	P	P	P	A	P	P	17	85	9	90	8	80
spot_38	P	P	P	P	P	P	P	P	A	A	P	P	P	P	P	P	P	P	P	A	17	85	9	90	8	80
spot_39	P	P	P	P	P	P	P	P	P	P	P	P	P	P	P	P	P	P	P	P	20	100	10	100	10	100
spot_40	P	P	A	A	P	P	A	P	P	P	A	A	A	P	P	A	A	A	A	P	10	50	3	30	7	70
spot_41	P	P	P	P	A	P	P	P	P	P	P	P	P	P	P	P	P	P	P	P	19	95	10	100	9	90
spot_42	A	P	P	P	P	A	A	A	A	A	P	P	P	P	P	A	P	P	P	A	12	60	8	80	4	40
spot_43	P	A	P	P	P	P	P	P	P	P	P	P	P	P	P	P	P	P	P	P	19	95	10	100	9	90
spot_44	P	A	A	P	A	A	A	A	P	A	P	P	A	P	P	A	P	A	P	A	9	45	6	60	3	30
spot_45	P	P	P	P	P	P	P	P	P	P	A	P	P	A	A	P	P	P	P	P	17	85	7	70	10	100
spot_46	A	A	A	A	P	P	P	P	A	A	P	P	P	P	P	A	P	P	P	P	13	65	9	90	4	40
spot_47	P	P	P	P	P	P	P	A	P	P	P	P	P	P	P	P	P	P	P	P	19	95	10	100	9	90
spot_48	P	P	P	P	P	P	P	P	P	P	P	P	P	P	P	P	P	P	P	P	20	100	10	100	10	100
spot_49	P	P	P	P	P	P	P	P	P	P	P	P	P	P	P	P	P	P	P	P	20	100	10	100	10	100
spot_50	P	P	A	P	A	A	P	P	P	A	P	P	P	A	A	A	A	A	A	A	9	45	3	30	6	60
spot_51	P	P	A	A	P	A	A	A	P	P	P	P	P	P	P	P	P	P	P	P	15	75	10	100	5	50
spot_52	P	A	P	A	A	P	P	P	P	P	P	P	P	P	P	P	P	P	P	P	17	85	10	100	7	70
spot_53	P	P	P	A	P	P	A	A	A	P	P	P	P	P	P	P	A	P	P	P	15	75	9	90	6	60
spot_54	P	P	A	P	P	A	P	P	P	P	P	P	P	P	P	P	P	P	P	P	18	90	10	100	8	80
spot_55	A	P	A	A	P	P	P	P	P	P	P	P	P	P	P	P	P	P	P	P	17	85	10	100	7	70
spot_56	A	A	A	A	A	A	P	P	P	A	A	A	A	A	A	P	P	P	P	A	7	35	4	40	3	30
spot_57	P	A	A	A	A	P	A	A	P	A	P	P	P	P	P	P	P	P	P	P	13	65	10	100	3	30
spot_58	P	P	P	P	P	P	P	P	P	P	P	P	P	P	P	P	P	P	P	P	20	100	10	100	10	100
spot_59	P	P	P	P	P	P	P	P	P	P	P	P	P	P	P	P	P	P	P	P	20	100	10	100	10	100
spot_60	P	P	A	A	A	A	P	A	P	A	P	P	A	P	P	P	A	A	P	P	11	55	7	70	4	40
spot_62	P	P	A	P	P	A	A	A	A	P	P	P	P	P	P	P	P	P	P	P	15	75	10	100	5	50
spot_63	P	P	P	P	P	P	P	P	P	P	P	P	P	P	P	P	P	P	P	P	20	100	10	100	10	100
spot_64	A	A	A	A	A	A	P	P	P	A	P	P	P	P	P	P	P	A	P	P	12	60	9	90	3	30
spot_65	P	P	P	P	P	P	P	P	P	P	P	P	P	P	P	P	P	P	P	P	20	100	10	100	10	100
spot_66	P	P	P	P	P	P	P	P	P	P	P	P	P	P	A	P	P	P	P	P	19	95	9	90	10	100
spot_67	P	P	P	P	P	P	P	P	P	P	P	P	P	P	P	P	P	P	P	P	20	100	10	100	10	100
spot_68	P	P	P	P	P	P	P	P	P	P	A	P	A	A	P	A	A	A	P	P	14	70	4	40	10	100
spot_69	P	P	P	A	P	P	P	P	P	P	P	P	P	P	P	P	P	P	A	P	18	90	9	90	9	90
spot_70	P	P	A	A	A	P	P	P	P	A	P	P	P	P	A	P	A	A	A	P	12	60	6	60	6	60
spot_71	P	P	P	P	P	A	P	P	P	P	P	P	P	P	P	P	P	P	P	P	19	95	10	100	9	90
spot_72	P	P	P	P	P	A	P	A	A	A	P	P	P	P	P	P	P	P	P	A	15	75	9	90	6	60
spot_74	P	P	P	P	P	P	P	P	P	P	A	A	A	P	P	A	P	P	P	P	16	80	6	60	10	100
spot_75	P	P	P	A	A	P	P	P	P	P	P	P	P	P	P	P	P	P	P	P	18	90	10	100	8	80
spot_76	P	P	P	A	A	A	P	P	P	P	P	P	P	P	P	P	P	P	P	P	17	85	10	100	7	70
spot_77	P	P	P	P	P	P	P	P	P	P	P	P	P	P	A	P	P	P	P	P	19	95	9	90	10	100
spot_78	P	A	P	P	P	A	A	P	P	A	P	A	P	P	A	P	A	A	A	P	11	55	5	50	6	60
spot_79	P	P	A	A	P	P	P	P	A	P	P	P	A	P	A	P	P	A	P	A	13	65	6	60	7	70
spot_80	P	A	A	A	A	A	P	P	P	P	P	P	A	P	A	A	A	A	A	A	8	40	3	30	5	50
spot_81	P	P	P	P	P	P	P	P	P	A	P	P	P	P	P	P	P	P	P	P	19	95	10	100	9	90
spot_82	P	A	P	P	A	P	P	P	P	A	P	P	P	P	P	P	P	P	P	P	17	85	10	100	7	70
spot_83	P	A	A	P	P	A	P	A	A	A	P	P	P	P	A	A	P	A	P	P	11	55	7	70	4	40
spot_84	P	P	P	P	P	P	P	P	P	P	A	P	A	A	P	A	A	A	P	P	14	70	4	40	10	100
spot_85	P	P	P	P	P	P	P	P	P	P	P	P	P	P	P	P	P	P	P	P	20	100	10	100	10	100
spot_86	P	A	P	P	P	P	P	P	P	A	P	P	P	P	P	P	P	P	P	P	18	90	10	100	8	80
spot_87	P	P	A	P	A	P	P	P	P	A	P	P	P	P	P	P	P	P	P	P	17	85	10	100	7	70
spot_88	P	P	P	P	A	P	P	A	P	P	A	A	A	A	P	A	P	A	P	A	11	55	3	30	8	80
spot_89	A	P	P	P	P	P	P	P	P	P	P	P	P	P	P	A	A	A	A	A	14	70	5	50	9	90
spot_90	A	P	A	A	A	P	P	P	P	P	P	P	P	P	P	P	P	P	P	P	16	80	10	100	6	60
spot_91	P	P	A	A	P	A	P	A	P	A	P	P	P	P	P	P	P	P	P	P	15	75	10	100	5	50
spot_92	P	A	A	A	A	P	P	A	P	A	P	P	P	P	P	P	P	P	P	P	14	70	10	100	4	40
spot_93	A	A	A	A	A	P	P	P	P	P	P	P	P	P	P	A	P	A	P	A	12	60	7	70	5	50
spot_94	P	P	P	P	A	P	P	P	P	P	P	P	P	P	P	P	P	P	P	P	19	95	10	100	9	90
spot_95	P	P	P	P	P	P	P	P	P	P	P	P	P	P	P	P	P	P	P	P	20	100	10	100	10	100
spot_96	P	P	P	P	P	P	P	P	P	P	P	P	P	P	P	P	P	P	P	A	19	95	9	90	10	100
spot_97	P	P	P	P	P	P	P	P	P	P	P	P	P	P	P	P	P	P	P	P	20	100	10	100	10	100
spot_98	P	A	A	A	A	P	P	P	P	P	P	P	P	P	P	P	P	P	P	P	16	80	10	100	6	60
spot_99	P	P	P	A	P	P	P	P	P	P	P	A	A	P	A	P	P	A	A	P	14	70	5	50	9	90
spot_100	P	A	P	A	A	P	P	P	A	P	P	P	P	P	P	P	P	P	P	P	16	80	10	100	6	60
spot_101	P	P	P	P	P	P	P	P	A	P	P	A	P	P	P	P	P	P	P	P	18	90	9	90	9	90
spot_102	P	P	P	P	P	P	P	P	P	P	P	P	P	P	P	P	P	P	P	P	20	100	10	100	10	100
spot_103	P	P	A	P	P	P	P	A	A	A	P	P	P	P	P	P	P	P	P	P	16	80	10	100	6	60
spot_104	P	P	P	P	P	P	P	P	P	P	P	P	P	P	P	P	P	A	P	P	19	95	9	90	10	100
spot_105	P	A	P	P	P	A	P	A	P	A	P	P	P	P	P	P	P	P	P	P	16	80	10	100	6	60
spot_106	P	P	P	P	P	P	P	P	P	P	P	P	P	P	P	P	P	P	P	P	20	100	10	100	10	100
spot_107	P	P	P	P	P	A	A	A	P	P	P	P	P	P	P	P	P	P	P	P	17	85	10	100	7	70
spot_108	P	P	P	P	P	P	P	P	P	P	P	P	P	P	P	P	P	A	A	P	18	90	8	80	10	100
spot_109	P	P	P	P	P	P	P	P	P	P	P	P	P	P	P	P	P	P	P	P	20	100	10	100	10	100
spot_110	A	A	A	A	A	P	P	P	P	P	P	P	P	P	P	P	P	P	P	P	15	75	10	100	5	50
spot_111	P	P	P	A	P	P	P	P	P	P	P	P	P	P	P	P	P	P	P	P	19	95	10	100	9	90
spot_113	P	P	A	P	P	P	P	P	P	A	P	P	P	P	P	A	P	P	P	P	17	85	9	90	8	80
spot_114	P	P	A	A	P	A	P	A	P	A	P	P	A	P	A	A	P	A	P	A	10	50	5	50	5	50
spot_115	P	P	P	P	P	A	P	P	P	P	P	P	P	P	P	P	P	P	P	P	19	95	10	100	9	90
spot_116	P	P	P	P	P	P	P	P	P	A	A	A	A	P	A	P	P	P	P	P	15	75	6	60	9	90
spot_117	P	P	P	P	P	P	P	P	P	P	A	A	A	P	A	A	P	A	P	P	14	70	4	40	10	100
spot_118	P	P	A	A	A	A	P	P	P	P	P	P	P	P	P	A	P	P	P	P	15	75	9	90	6	60
spot_120	P	P	P	P	P	P	P	P	P	P	P	P	P	P	P	P	P	P	P	P	20	100	10	100	10	100
spot_121	A	P	P	P	A	P	P	P	P	P	P	P	P	P	A	P	P	P	P	P	17	85	9	90	8	80
spot_122	P	P	A	A	A	P	A	A	P	A	P	A	P	P	P	P	P	A	A	P	11	55	7	70	4	40
spot_123	A	A	P	P	P	A	A	A	P	A	P	P	P	P	A	P	P	P	P	P	13	65	9	90	4	40
spot_124	A	P	P	P	A	A	P	P	P	P	P	P	P	P	P	P	P	P	P	A	16	80	9	90	7	70
spot_125	P	P	P	P	P	P	P	P	P	P	P	P	P	P	P	P	A	A	P	P	18	90	8	80	10	100
spot_126	A	A	A	A	A	P	P	P	P	A	P	P	P	P	P	P	P	P	P	P	14	70	10	100	4	40
spot_127	P	P	P	P	P	P	P	P	P	P	P	P	P	P	P	P	P	P	P	P	20	100	10	100	10	100
spot_128	P	P	P	P	P	P	P	P	P	P	P	P	P	P	P	P	P	P	P	P	20	100	10	100	10	100
spot_129	P	A	P	P	P	A	P	A	A	P	P	P	A	P	A	P	P	P	P	P	14	70	8	80	6	60
spot_130	P	P	A	A	P	P	P	P	P	P	P	P	P	P	P	P	P	A	P	P	17	85	9	90	8	80
spot_131	P	P	P	A	P	A	P	P	P	P	P	P	P	P	P	P	P	P	P	P	18	90	10	100	8	80
spot_132	P	P	P	P	P	P	P	P	P	P	P	P	P	A	P	P	P	P	P	P	19	95	9	90	10	100
spot_133	P	P	P	P	P	P	P	P	P	P	P	P	P	P	P	P	P	P	A	P	19	95	9	90	10	100
spot_134	P	P	A	A	A	A	P	P	P	P	A	P	P	P	P	A	P	A	P	P	13	65	7	70	6	60
spot_135	P	P	A	A	A	A	P	P	P	A	P	P	A	P	P	P	P	P	P	P	14	70	9	90	5	50
spot_136	P	P	A	P	A	A	P	P	P	P	P	P	P	P	P	A	P	P	A	A	14	70	7	70	7	70
spot_137	A	P	P	P	A	A	A	P	A	P	P	A	P	P	P	A	A	A	P	P	11	55	6	60	5	50
spot_138	A	A	A	A	A	P	P	P	P	P	A	P	P	P	P	P	P	A	A	P	12	60	7	70	5	50
spot_139	P	P	P	P	P	P	A	P	P	P	P	P	P	P	P	P	P	P	P	P	19	95	10	100	9	90
spot_140	A	P	A	A	P	P	P	P	P	P	P	P	P	P	P	P	P	P	P	P	17	85	10	100	7	70
spot_141	P	P	P	P	P	P	P	P	P	P	P	P	P	P	P	P	P	P	P	P	20	100	10	100	10	100
spot_142	A	P	A	A	P	A	P	P	P	P	P	P	P	P	P	P	A	P	P	A	14	70	8	80	6	60
spot_143	P	P	P	P	P	P	P	P	P	P	P	P	P	P	P	P	P	P	P	P	20	100	10	100	10	100
spot_144	A	A	A	A	A	P	P	P	P	A	P	P	P	P	A	P	P	P	P	P	13	65	9	90	4	40
spot_145	P	P	P	P	P	P	P	P	P	P	P	P	P	P	P	P	P	P	P	P	20	100	10	100	10	100
spot_146	P	P	P	P	P	P	P	P	P	P	P	P	P	P	P	A	A	P	P	P	18	90	8	80	10	100
spot_147	P	P	P	P	P	P	P	P	P	P	P	P	P	A	P	P	P	P	P	P	19	95	9	90	10	100
spot_148	P	P	P	P	P	P	P	P	P	P	P	P	P	P	P	P	P	P	P	P	20	100	10	100	10	100
spot_149	P	A	P	A	A	A	A	A	P	P	P	P	P	P	P	P	P	P	A	P	13	65	9	90	4	40
spot_150	P	P	P	P	P	P	P	P	P	P	P	A	A	A	P	A	A	A	A	P	13	65	3	30	10	100
spot_151	P	P	P	P	P	P	P	P	P	P	P	P	P	P	P	P	P	A	P	P	19	95	9	90	10	100
spot_152	A	A	A	A	A	A	P	P	P	A	P	P	P	P	P	A	P	P	P	P	12	60	9	90	3	30
spot_153	P	P	P	P	P	A	A	A	A	A	P	P	P	P	P	P	P	P	P	P	15	75	10	100	5	50
spot_155	P	A	A	P	P	A	P	P	A	A	P	A	P	A	P	P	P	A	P	P	12	60	7	70	5	50
spot_156	P	P	P	P	P	P	P	P	P	P	P	P	P	P	P	P	P	P	P	P	20	100	10	100	10	100
spot_157	P	P	P	P	P	P	P	P	P	P	P	P	P	P	P	P	P	P	P	P	20	100	10	100	10	100
spot_158	P	P	A	P	A	P	P	P	P	P	P	P	P	P	P	P	P	P	P	P	18	90	10	100	8	80
spot_159	P	P	A	P	P	P	P	P	P	P	P	P	P	P	P	P	P	A	P	P	18	90	9	90	9	90
spot_160	P	P	P	P	P	P	P	P	P	P	P	P	P	P	P	P	P	P	P	P	20	100	10	100	10	100
spot_161	P	P	A	P	P	A	P	A	P	P	P	P	P	P	P	P	P	P	P	P	17	85	10	100	7	70
spot_162	A	A	A	A	A	A	P	P	P	P	P	P	P	P	P	P	A	P	P	P	13	65	9	90	4	40
spot_163	P	P	A	P	P	P	A	P	P	P	P	P	P	P	P	P	P	P	P	P	18	90	10	100	8	80
spot_164	P	A	A	A	A	P	P	P	P	A	A	A	P	P	P	P	P	P	P	P	13	65	8	80	5	50
spot_166	P	P	A	P	A	P	P	P	P	P	P	P	P	P	P	A	P	P	P	P	17	85	9	90	8	80
spot_167	P	P	P	P	P	A	A	A	A	A	P	P	P	P	P	P	P	P	P	P	15	75	10	100	5	50
spot_168	P	P	A	P	P	A	P	A	A	A	P	P	P	P	P	A	A	A	P	P	12	60	7	70	5	50
spot_169	P	A	P	P	A	A	P	P	P	A	P	A	P	P	P	P	P	A	P	P	14	70	8	80	6	60
spot_171	P	A	A	A	A	A	P	P	P	P	P	P	P	P	P	P	A	A	P	P	13	65	8	80	5	50
spot_172	P	P	A	A	P	P	A	P	P	P	A	P	P	P	A	P	A	A	A	P	12	60	5	50	7	70
spot_173	A	P	P	P	A	A	P	P	P	A	P	P	P	P	P	P	P	P	P	P	16	80	10	100	6	60
spot_174	A	A	A	A	A	P	P	P	P	P	A	A	A	P	A	P	P	A	P	A	9	45	4	40	5	50
spot_176	P	A	A	A	A	P	P	A	A	A	A	A	P	A	A	A	P	P	P	P	8	40	5	50	3	30
spot_177	P	P	P	P	P	P	P	P	P	P	P	P	P	P	P	P	P	P	P	P	20	100	10	100	10	100
spot_178	P	A	A	A	A	P	P	P	P	P	P	P	P	P	P	P	P	P	P	P	16	80	10	100	6	60
spot_179	P	P	P	P	P	P	P	P	P	P	P	P	P	P	P	P	P	P	P	P	20	100	10	100	10	100
spot_180	P	P	P	P	P	P	P	P	P	P	P	P	P	P	P	P	P	P	P	P	20	100	10	100	10	100
spot_181	P	P	P	P	A	P	P	P	P	P	P	P	P	P	P	P	P	A	P	P	18	90	9	90	9	90
spot_182	A	A	A	A	A	P	P	P	P	P	P	P	P	P	P	P	P	P	P	P	15	75	10	100	5	50
spot_183	A	A	P	P	P	A	P	P	P	P	P	P	P	P	P	P	P	P	P	P	17	85	10	100	7	70
spot_184	P	P	P	P	P	P	P	P	P	P	P	P	P	P	P	P	P	P	P	P	20	100	10	100	10	100
spot_185	P	P	A	A	A	P	A	P	P	P	P	P	P	A	A	A	A	A	P	P	11	55	5	50	6	60
spot_186	P	P	A	A	A	P	P	P	P	A	A	P	P	P	P	P	P	P	P	P	15	75	9	90	6	60
spot_187	P	P	A	P	A	A	P	A	P	P	P	P	P	P	P	A	A	P	P	A	13	65	7	70	6	60
spot_188	P	P	P	P	P	A	A	A	A	A	P	P	P	P	P	P	P	P	P	P	15	75	10	100	5	50
spot_189	P	A	A	A	A	A	P	P	P	P	P	P	P	P	P	P	P	P	P	P	15	75	10	100	5	50
spot_190	A	A	A	A	A	P	P	P	P	A	P	P	P	P	P	P	P	P	P	P	14	70	10	100	4	40
spot_191	P	P	P	P	P	P	P	P	P	P	P	P	P	P	P	P	P	P	P	P	20	100	10	100	10	100
spot_192	P	P	P	A	A	A	P	A	P	P	P	A	P	P	A	P	P	A	P	A	12	60	6	60	6	60
spot_193	P	P	P	P	P	P	P	P	P	P	P	P	P	P	P	P	P	P	P	P	20	100	10	100	10	100
spot_194	P	P	P	P	P	A	P	P	P	P	P	P	A	P	P	P	P	P	A	P	17	85	8	80	9	90
spot_195	P	P	A	A	P	P	P	P	P	P	A	P	P	P	P	P	A	P	A	A	14	70	6	60	8	80
spot_196	P	P	A	A	P	A	A	A	P	P	P	P	P	P	P	P	P	P	P	P	15	75	10	100	5	50
spot_197	A	A	A	P	P	A	P	P	P	A	P	P	P	P	P	P	P	P	P	P	15	75	10	100	5	50
spot_198	A	A	A	A	A	A	P	P	P	A	P	P	P	P	P	P	P	P	P	P	13	65	10	100	3	30
spot_199	P	P	P	P	P	P	P	P	P	P	P	P	P	P	P	P	P	P	P	P	20	100	10	100	10	100
spot_200	P	P	P	P	P	P	P	P	A	P	P	P	P	P	P	P	P	P	P	P	19	95	10	100	9	90
