# Supplementary material for: Multivariate meta-analysis of proteomics data from human prostate and colon tumours
Source: BMC Bioinformatics. 2010 Sep 17;11:468. doi: 10.1186/1471-2105-11-468 (PMC2949896; doi:10.1186/1471-2105-11-468)
Supplement: Additional file 2 — Source code. A zip-file containing the R code for the project and example data. [file 1471-2105-11-468-S2.ZIP › R_code_and_test_data/dataset/prostate-colon_tumorpresence25_tenlowest_int.txt]

	sample_1	sample_2	sample_3	sample_4	sample_5	sample_6	sample_7	sample_8	sample_9	sample_10	sample_11	sample_12	sample_13	sample_14	sample_15	sample_16	sample_17	sample_18	sample_19	sample_20
spot_1	3.99994589792155	3.98260119952779	2.98000701501461	2.98000701501461	4.37098724700259	2.98000701501461	4.95852719617745	3.61535743937816	4.51165146393644	4.69432863251726	4.21307504943885	4.67707407175065	4.49445401348107	5.46735774389088	3.89660123787379	2.99416332804603	4.25187812108937	2.78031009904338	4.68268003485452	3.75082085667328
spot_3	7.69100366480626	7.4783926699469	5.57313817851456	5.36895687871768	8.25956956498992	4.80668494381735	7.33536176850279	4.5912425693755	6.80370234474718	2.5965297000382	5.6734772771069	4.75414459013569	6.06152348785056	5.76521381710399	4.00082029955393	5.1808241648754	5.57574797817244	4.69294044196325	6.07188277449662	5.95603341293655
spot_4	7.8422296423091	7.02042219267603	5.19952316049322	5.85603702250908	5.24707683193082	2.33551183968755	7.69204493593254	5.88078836136463	7.19712427901986	2.79202238753514	5.20342435733796	4.16196021829287	5.92465338278539	5.39261967007681	4.67646488507544	6.15284862559037	8.12733922223784	5.7563775173304	6.81168551785407	6.4367731624276
spot_5	3.61618123133188	3.61618123133188	3.61618123133188	3.61618123133188	3.61618123133188	3.61618123133188	5.95473140446331	5.67263748740837	8.63151176578643	6.86502427415069	4.91557348311196	4.57546361208441	3.61618123133188	3.61618123133188	3.63276841818517	5.94756096618736	3.61618123133188	3.61618123133188	4.74478541055953	3.61618123133188
spot_6	1.86219347847560	1.86219347847560	1.86219347847560	1.86219347847560	1.86219347847560	3.0044654367703	4.11266677525295	4.54611658358491	5.36927802061052	1.86219347847560	2.05018822331148	1.86219347847560	4.13811817761461	2.18002052146631	3.70305639010798	2.52882133100913	1.86219347847560	1.86219347847560	3.77996355861765	2.78879009866328
spot_7	8.93065987931538	7.8312008193425	8.44934553195	6.83479589632317	8.78206449460646	6.3175808430016	7.74461321271782	7.56193247866139	7.08027498292719	8.89867695876358	8.28326618954143	9.20162504031703	8.23038316604066	8.7737240803779	7.10680474334882	7.56831413867968	9.6384114766655	6.23773196174568	8.48684346658247	7.10089462311254
spot_9	6.26518182134138	6.40811740799184	8.08088200118149	7.87224269952534	2.15720543819248	2.15720543819248	2.15720543819248	2.15720543819248	2.15720543819248	2.15720543819248	6.64743252247101	5.69929065345861	6.64757211066217	8.09519761642542	6.0712735663175	4.9095907159946	5.14877144653633	6.00823587634356	2.15720543819248	6.31216415079215
spot_11	3.54187410558094	3.54187410558094	3.54187410558094	6.18031895617246	8.82052204046205	3.54187410558094	3.54187410558094	3.54187410558094	6.4422767171829	3.54187410558094	4.78299558881353	4.4341744995889	5.43965637899537	3.77738815210677	3.54187410558094	5.19494591878953	6.60014038335704	3.54187410558094	4.90984029396282	3.54187410558094
spot_13	3.52541744813588	3.52541744813588	3.52541744813588	3.52541744813588	3.52541744813588	3.52541744813588	6.42127548444964	4.03889265849614	3.52541744813588	5.48034591588535	3.60309812548659	4.83832656446968	5.57865799407108	3.52541744813588	3.52541744813588	3.57384710618211	5.31427598038605	4.93220293865459	6.19044300650695	5.57942455994089
spot_14	10.2343979709141	9.38696696564222	9.7309980381036	9.16864730005446	8.31838870311397	8.6243820494299	10.3904345725405	9.00177438133011	9.66833456378909	10.9251700903256	9.84643141589868	9.73178011056423	9.2792616457537	10.1766118761557	8.79963197090529	10.5539138693606	9.7927328781248	9.08339981070418	10.2430258972731	9.39205161608233
spot_16	9.94958030833071	6.96855160336395	2.73958891264427	2.73958891264427	2.73958891264427	6.13321620804023	6.7602049755843	6.3523118502748	6.28554093287042	7.2277237504584	2.73958891264427	5.92821396335943	2.73958891264427	4.14189868134276	3.60166086459792	2.73958891264427	6.03588559439551	2.73958891264427	5.55061135805258	2.73958891264427
spot_17	3.03086573451381	1.61438004755625	1.61438004755625	1.61438004755625	5.62242965354986	1.61438004755625	1.61438004755625	1.61438004755625	1.61438004755625	1.61438004755625	1.61438004755625	2.01674589952503	2.64124543630784	1.61438004755625	1.61438004755625	1.61438004755625	1.70955532612698	4.02499334700345	1.61438004755625	3.01065453721667
spot_18	4.81434533496322	6.01199201657268	2.50604331904484	2.99987375866078	2.83995958748953	3.06583077417367	5.24750603306769	2.94437121976393	6.47644649720948	4.07382023329167	6.39522221399734	4.9946385531152	6.31402758357156	6.22293397438135	4.83394760279294	5.2336196767597	4.97358372538295	3.72701644544101	5.96878427734895	6.19267748186163
spot_19	7.70159064055902	5.73729467143846	6.72878989265146	4.81497076376116	5.98867559890077	4.48486638587858	5.58428908589306	5.44052038766042	6.88661598890184	4.48486638587858	4.48486638587858	4.48486638587858	6.03756452426101	4.91857228430978	4.48378998583746	5.68245250590714	4.48486638587858	5.344405992445	5.41669789694441	4.48486638587858
spot_20	6.73333400172458	4.22358472816309	4.70957186766489	5.84293610325367	7.76274478480909	8.56079709711313	6.89550500135136	6.53714849706653	9.6533146237173	5.25220369615542	6.84490909241841	8.03521259504719	7.98807453632027	8.23576726176712	6.49718760535191	7.4371128594802	6.6714971925475	6.58643900452049	7.48914309495555	7.02532452552436
spot_21	4.94821769754777	4.0449973020825	4.04562644138531	3.81003172801094	5.15645324887152	3.60320497199957	3.60320497199957	4.2664417515918	4.46486427203613	5.21607454575133	3.60320497199957	5.08007347528321	6.1484338726885	5.48648913543841	4.54494280185806	3.60320497199957	3.18516880978146	4.3258972547144	5.44130419393044	3.60320497199957
spot_22	5.75253987784405	3.16138789138834	3.16138789138834	3.16138789138834	3.59919875454300	3.16138789138834	3.16138789138834	4.54632652803591	6.38779677301274	3.16138789138834	5.10422761478954	5.41573162925564	3.82592805859012	6.28187625804191	4.12180286433939	3.28005063457590	5.12334753024441	3.21326950631948	4.67119711410677	3.16138789138834
spot_23	8.32210661735282	7.13892400179102	5.11983754846302	5.69998464255481	6.49208711454423	5.50975917219572	8.02256644736303	5.56582867084268	6.03247337370559	5.23890911669840	1.40865752120981	5.11983754846302	6.47112404025252	6.18087189198408	5.11983754846302	6.29394610827225	6.24042500804102	5.11983754846302	6.69840463833903	6.5267902918396
spot_24	5.70765454368929	4.35213702684427	6.45737267025805	3.51655731685363	4.44447492438088	4.66384554724315	6.112572953159	4.15481810905210	2.62917007775213	7.00849137093686	1.69830739351463	2.62917007775213	5.33050103527043	4.11863381861752	2.62917007775213	3.46846601995884	2.62917007775213	3.10628130935437	3.71426750142306	3.62625221672933
spot_25	10.5315462887565	9.82343555147227	8.26610625266656	9.36007649023493	9.6956288491512	6.28583126435286	8.64066611276351	7.20141234343094	8.55629375404474	7.20943484442508	5.85793622113843	4.59454854955035	4.59454854955035	4.59454854955035	4.59454854955035	4.59454854955035	4.59454854955035	4.59454854955035	8.84691698586994	8.86684833842886
spot_26	5.76267835461692	4.48370616051588	3.69655030107857	3.69655030107857	5.02438174070028	2.97219635506766	6.37133059207758	3.69655030107857	5.64692298290991	6.35823096712576	4.99892208455716	6.55464563749251	6.79099092729536	6.65981327027591	6.8450358441439	4.69158999569032	5.97135501415212	5.46652924053124	5.17075831786437	6.84145112907241
spot_27	3.82127142209773	5.80725959798613	3.82127142209773	3.82127142209773	4.16142014119366	3.82127142209773	6.3308882031456	4.84407426082059	5.39350200724602	3.82127142209773	3.82127142209773	3.82127142209773	3.82127142209773	3.82127142209773	3.82127142209773	3.82127142209773	4.22241818351787	3.82127142209773	5.43625846892243	3.82127142209773
spot_28	2.17753514829627	2.17753514829627	2.17753514829627	2.17753514829627	5.8844318598713	5.36047314182798	5.40497462857698	4.78283313289304	5.6552945776734	3.51500591643373	2.17753514829627	2.17753514829627	2.17753514829627	2.17753514829627	2.17753514829627	3.61238788740385	2.17753514829627	2.17753514829627	5.47851887002659	2.17753514829627
spot_29	6.06685555319519	6.06685555319519	6.06685555319519	6.06685555319519	6.06685555319519	6.06685555319519	8.62819069922673	5.86672008924145	6.87304170136343	6.12206180442504	9.28254220232437	9.68529561892532	8.45085451599106	9.27051936487213	8.07426351119629	7.72929988240565	7.20654945826042	6.76974000807115	8.9738551860712	6.79175026825552
spot_30	6.84384318447169	6.44553801255718	5.43896479931164	6.25161306387744	7.3862444809261	2.11270013274936	7.65251876159353	4.68743587467352	5.73883267556971	4.42876549422335	3.55037125108228	6.06551199699503	6.4632464335742	3.01054712723715	5.0149265442381	3.01054712723715	5.94456331891017	4.77337397592964	5.4937401891106	5.9644956712069
spot_31	8.36806420005738	7.37658645694195	8.28433876421792	8.7414565369366	8.88981665287599	5.75785533056834	9.02280832263963	6.79652248194187	7.89731243749812	6.95813391060071	5.73768405770598	7.41251819252908	6.75662036675522	7.9622557577166	5.73768405770598	6.11529548188697	6.78683156473472	4.15198055115892	6.1167702081495	5.85987763806802
spot_32	7.37007881855902	3.74797810690445	3.74797810690445	5.74263145885993	3.74797810690445	6.24432387203332	7.43935468487586	4.41263250688716	6.03246896562257	9.22544774557596	3.74797810690445	5.94215319987911	6.03362782766663	6.12234140752612	5.05330252433835	3.74797810690445	3.74797810690445	3.74797810690445	3.74797810690445	6.35657521579225
spot_33	9.26837216515605	4.05120676531269	6.73943229608454	7.13545175808592	7.87494570235193	5.5507590963284	7.88725839621657	6.34055870857029	5.51917703322298	6.06250384074719	8.34029031389472	4.05120676531269	4.05120676531269	4.05120676531269	4.05120676531269	4.05120676531269	5.54211563078071	4.05120676531269	4.05120676531269	4.5718224068332
spot_34	8.574779315575	6.7271131361184	6.33837449367624	6.76432359421165	6.55859214270603	3.78213593690892	10.0850271666784	4.82753960239335	5.98434326010082	4.82753960239335	7.95629018836077	8.01977084551198	8.75797097093388	9.4491535988263	7.30672248840673	7.55100375457315	7.95002508592226	5.7414966489849	8.09365682723903	6.99382491764249
spot_36	7.62659245140421	7.34054446665793	2.71312390163565	9.13252517738787	7.30077992832098	3.6407481646109	6.30367482490598	0.963843998362475	5.97732343269427	3.33905184710475	4.58523298068462	5.62790445082473	5.25313080391575	4.74429566905504	4.07539571410918	2.71312390163565	6.2066940112056	4.40814119081679	6.26480100091208	6.28377179236331
spot_37	7.353894009776	7.23434515554724	5.2558103883786	3.30629140835819	7.84903597402257	4.15984712351158	1.72556667036207	1.72556667036207	5.430372260316	4.14157175644667	1.72556667036207	5.88785178976106	3.22538291198413	2.90317327536392	1.15399984364613	1.92531587479002	3.08311122693131	1.72556667036207	3.82817457464944	3.97391429230335
spot_38	8.55909674640093	7.25827110510252	6.51250187009667	6.61223600497732	6.42348573066332	4.36398402890723	7.55972581918498	6.24038684392867	6.13274956092744	6.13274956092744	7.23995265607945	7.30421896871636	8.81254443190808	7.6086126325164	6.13274956092744	7.75587701184298	8.50188971794457	6.8669017979764	7.74726251465082	6.13274956092744
spot_39	8.66727762877013	9.20041558294263	9.62506058038999	8.42067018816886	8.1307435214057	5.69943780703408	9.28323585699861	7.07398942305617	7.80252928954298	4.48686880134415	8.24497598833564	6.60593429348985	8.88215391728701	6.3535420786147	5.72196044615425	8.72195361280139	8.17097458094917	7.15021439573783	7.99613109932829	8.37444354477782
spot_40	8.0161697956403	6.5990305949993	3.25118887102195	3.25118887102195	7.56086471800808	3.81056649372516	3.25118887102195	3.25118887102195	5.55859214270603	5.28054437449654	3.25118887102195	3.25118887102195	3.25118887102195	4.80939900875703	6.17592374206376	3.25118887102195	3.25118887102195	3.25118887102195	3.25118887102195	5.95562898611929
spot_41	8.21237624679955	5.6672364637647	6.39726219208084	4.30609450865787	4.30609450865787	4.00833449365359	8.52877680076825	4.73255141471879	5.21167807880726	7.17075231009367	7.60264690850537	9.39218581379084	7.78652317985149	8.8069861504164	9.0701767723396	7.82807299786697	8.60908046158582	7.15733278627029	8.08764210618735	8.44664042863973
spot_42	6.24434480521705	8.9264688705913	7.89846172111325	7.02810386990556	8.5591755389305	6.24434480521705	6.24434480521705	6.24434480521705	6.24434480521705	6.24434480521705	9.82095611672434	7.83225078397773	7.26396115238646	9.82498164531758	9.13909110020067	6.24434480521705	7.72833074768214	6.24434480521705	7.54596219317152	6.24434480521705
spot_43	7.1315678783101	3.32563106486156	4.87989197169576	4.35549557895265	4.93050554170664	5.28247316601678	5.9969039026898	4.50319606094747	6.2023491507897	3.32563106486156	4.53125044226087	5.55660721221194	4.96733463704988	5.61657824872856	4.83810969710044	4.25084033356165	5.40436160126828	2.88058757929952	5.6899225161463	5.9319382950709
spot_44	5.54388867358261	0.901957773054305	0.901957773054305	0.901957773054305	0.901957773054305	0.901957773054305	0.901957773054305	0.901957773054305	2.76251890967455	0.901957773054305	1.02431967919541	5.39381086938398	0.901957773054305	3.87028580077311	2.46055910316454	0.901957773054305	2.13871618932590	0.901957773054305	5.30074607294755	0.901957773054305
spot_45	7.97968069907783	6.71158713706808	3.86750115092239	6.2646790420864	8.41602943370035	5.47005523561893	5.89832446011337	5.0624110164946	7.97994415778905	5.42582852514008	5.0624110164946	7.6786599934178	6.39391037754418	5.0624110164946	5.0624110164946	6.94492870521881	6.98698880773703	5.20990949708165	7.40084358187706	6.09531051124567
spot_46	2.23780842954562	2.23780842954562	2.23780842954562	2.23780842954562	3.84998925461143	3.25836816500158	4.01211273128357	2.23780842954562	2.23780842954562	2.23780842954562	4.64654863015398	5.89793255949168	5.63852279890483	3.78232468487032	4.5392084513737	2.23780842954562	3.666006649972	2.39854191425525	6.22115400608827	4.66479000613371
spot_47	6.69083330497278	4.07786677838551	4.12048465689546	2.25939302049138	4.40014851331387	4.64791886410777	7.53059205140344	4.07786677838551	6.19217640771322	7.90472914256606	8.847400043361	8.30562129254619	8.47175689706646	9.75344943394751	7.6297165203112	7.17101062164507	7.82479139728627	6.02964502618905	8.8181312448447	7.4093629306092
spot_48	8.8000010085496	8.07458143102926	7.52264665211732	7.27912023676298	7.7115004131092	6.87215895722894	8.28498692186737	6.90757210802071	8.29163164331093	8.66892149426845	6.11490002395719	6.18193539909612	6.83492101217082	6.6122020873	5.26655793973384	6.64458745080145	7.60277679627864	5.22594197581441	7.04317387037319	6.9845836543032
spot_49	7.62685012941951	7.37329497574837	4.39819301167943	6.09298753096166	5.53115685050742	7.33162461075484	6.68363610685103	5.34525442674739	5.75833516085306	8.11733245349656	7.1839479522108	7.22889082344462	7.90219601019149	8.63042840658637	6.8431911989637	7.35613060189723	8.50239505177343	7.2623344914167	8.03199336455598	7.925749654087
spot_50	5.7325866877396	4.85518243905351	2.88397265022008	3.14131833868684	2.88397265022008	2.88397265022008	5.99600903989433	3.58468595766876	4.89880330523491	2.88397265022008	3.22383954283613	3.54384228661355	2.88397265022008	2.88397265022008	2.88397265022008	2.88397265022008	2.88397265022008	2.88397265022008	2.88397265022008	2.88397265022008
spot_51	5.42678134833224	5.24947568135652	3.3164354110105	3.3164354110105	1.86813359985176	3.3164354110105	3.3164354110105	3.3164354110105	6.90788090623551	3.3164354110105	6.70508215777682	6.92729204455836	7.62499571982765	7.34091204100547	5.52328279892325	6.44177560106342	9.27109763896135	6.13232389648034	7.15211850443194	6.12741661159851
spot_52	4.62573806190865	3.72724522417595	8.05150044192222	3.72724522417595	3.72724522417595	5.5225266077605	7.57434072609816	3.96824745801151	5.86145172209545	2.70283482221159	6.0490730966543	8.30192916715423	6.16247793821544	5.59470678349912	5.65066404939283	6.35033634932714	5.82080697257521	4.74156945455943	8.71909511789393	3.72724522417595
spot_53	4.67193870393178	3.46176427469943	4.18647678720964	2.75433169035487	3.81210797745742	2.75433169035487	2.75433169035487	2.75433169035487	2.75433169035487	3.46790546906145	5.92338691550471	5.15648965415941	6.96989299467924	6.02961852558595	4.09475122608794	4.36611934831704	2.75433169035487	1.44683848468824	4.34781445312572	5.89306606867054
spot_54	5.30268461411838	4.53444763110801	1.32538641465977	6.09195365844164	6.55999189751304	1.32538641465977	4.1967014582201	1.32538641465977	4.48942733044662	1.99149917092633	2.20226098356200	4.19151527596143	2.36171222233318	3.49436440469585	1.98852109632758	2.0010095332332	1.66889065578352	0.703809466526246	3.79306351844623	1.77180108438428
spot_55	4.45191662327274	4.29178771384206	4.45191662327274	4.45191662327274	6.68775078787326	4.56846995587204	5.4432751117658	4.59145801758062	5.23131719715266	5.37275712594844	6.11603823346407	5.70246084920753	5.93391014032318	6.60161778406375	4.45191662327274	5.24007004282576	6.48749438859504	4.88624772518794	6.48328051065719	5.76901264391135
spot_56	0.530670075491706	0.530670075491706	0.530670075491706	0.530670075491706	0.530670075491706	0.530670075491706	5.54636357388543	5.05608925129286	4.06471043508738	0.530670075491706	0.530670075491706	0.530670075491706	0.530670075491706	0.530670075491706	0.530670075491706	0.959250839890188	1.82525647442568	0.530670075491706	1.10782175591285	0.530670075491706
spot_57	6.04925392768813	3.23430203952855	3.23430203952855	3.23430203952855	3.23430203952855	6.4492988924857	3.23430203952855	3.23430203952855	5.41629592711549	3.23430203952855	4.0417423711141	5.89282814000276	4.58203808128834	5.11130262708842	5.459149609773	4.23744134713639	4.19114412000479	3.23430203952855	5.47485457826367	5.05607190516211
spot_58	5.53874611027717	5.45156061389284	4.24176392916888	2.87367541735598	4.03790929807576	2.53891058415613	5.40688356100923	3.68381994820724	6.51373706915827	5.46530192048633	1.50238152545689	4.46526926473798	2.22481205781355	1.93741972673895	4.77657252460562	0.543198900193333	1.18656394355610	0.927820620196206	2.08556062487263	3.07831949042904
spot_59	9.28745497979341	10.9429344971769	8.86111669035975	4.28088209921436	5.72566482141354	5.56585912794442	9.80287335969878	7.50309665498462	7.5329371723975	8.44442936961375	8.57738992761884	4.1266012351573	9.21814519969451	8.3637909067429	6.84584628990765	10.0719902708915	9.7330670272209	8.59902278180063	7.49295553521574	9.1193172660834
spot_60	6.42425196597948	5.42184603197643	3.55864724069939	3.55864724069939	3.55864724069939	3.55864724069939	6.33621375115092	3.55864724069939	4.58156817748133	3.55864724069939	4.18338329097842	5.10509136094898	3.55864724069939	4.825816149604	3.55864724069939	4.41593439640734	3.55864724069939	3.55864724069939	5.37970412808904	4.95511747952254
spot_62	3.42607685660082	3.06923814768419	3.06923814768419	4.42034765265291	5.13282357670833	3.06923814768419	3.06923814768419	3.06923814768419	3.06923814768419	1.28664462101644	5.97651944571582	5.60925262588064	5.89062908527682	5.72762099621362	5.34762314010355	4.13278245729886	6.10986616633504	4.72022373373079	5.59990689291696	5.20943386961829
spot_63	7.1379665873236	5.49874551221492	5.9907098536436	4.21476206218338	4.98130012313102	5.08391114044367	6.41306597237381	6.06184098782528	6.40177209438912	3.74320256931832	7.22028158044191	6.59938474890693	7.89389608389068	6.74264762547258	6.35045658231258	8.7892998605278	8.43417825343938	7.14683237145709	8.61804956850337	7.88041370883916
spot_64	2.60174405095456	2.60174405095456	2.60174405095456	2.60174405095456	2.60174405095456	2.60174405095456	3.35223591946801	5.03418929856089	7.47873564952196	2.60174405095456	3.67399730572869	5.55777767139493	2.60174405095456	3.99228805659939	3.95125207180079	3.22758706515941	3.44052703187585	2.60174405095456	4.740177422885	3.64118762282314
spot_65	8.24456220691688	7.01990869777117	7.43516517718545	6.55830896704397	5.87045349808507	6.11727114718041	9.78395553941693	5.72991978714817	7.40117648136512	8.69817749198765	6.70378870682076	7.6577178823449	7.89467833646183	7.72895378901758	7.6809987041626	8.45459500037156	5.00244599845711	6.2566634845435	8.27521801504589	7.73579089754425
spot_66	10.5757994946214	9.51173941253295	8.28721415978812	7.58740924930886	7.65239686147768	7.92260105195758	8.6574538689643	9.55106048935596	9.25336934317989	7.7285089813037	7.70369736056762	9.19102688002896	9.0972065093906	7.55534069889409	7.36567766650117	7.43604854118649	7.9260617046209	7.34174741253391	7.64706621913391	7.36567766650117
spot_67	9.36876485756859	9.49182083570487	10.9001810630682	8.98782932404698	9.74966063203057	8.8321589900532	10.7445262651785	9.67712870266183	8.40494781408037	11.2967033994003	8.04082833622507	8.25519714986411	8.66105336225819	8.9074477289786	8.88546424241882	8.08444115791244	8.3050950106667	7.73193535446328	9.88840536302708	9.45286946374055
spot_68	5.71156924207487	5.45672731128183	2.21521263491763	5.22514379786393	4.29860699927948	3.81601595738443	3.14882024585896	4.06460697529739	4.81524750636067	2.89472077214579	2.21521263491763	4.51372443820334	2.21521263491763	2.21521263491763	3.05609792428003	2.21521263491763	2.21521263491763	2.21521263491763	4.21170533072364	2.75195639001871
spot_69	5.96529483948962	4.86929895122106	2.35527003891492	2.34925203178067	4.56153387935881	4.06603751090383	5.04211023128752	4.95252926753921	6.12669208471094	1.56501218089822	4.2656169216352	4.16176678107865	3.94382758113996	4.55889209521426	3.17939957946092	2.7269183863048	3.33177686226857	2.34925203178067	2.34925203178067	2.55532535898925
spot_70	5.87017974682325	5.29091092174404	1.63807383718072	1.63807383718072	1.63807383718072	4.66320227857954	6.09131689797896	4.94896054202213	7.00517763746913	1.63807383718072	5.26582317333908	4.22182295966914	5.52234456065747	5.32784901168561	1.63807383718072	3.76664816204304	1.63807383718072	1.63807383718072	1.63807383718072	1.63807383718072
spot_71	9.82778187728173	8.93904317263346	8.47895158775226	8.93046030169224	8.57735669148028	7.67203491284117	10.0973906255750	7.67203491284117	9.09782909096568	8.99079379582812	9.11832987370211	9.07957971590386	9.20008227696753	9.20063308549511	7.31640282618316	9.20174509729368	9.5361331556927	7.99614070541946	9.4425815329826	8.82258708208936
spot_72	7.81373758910803	3.92177906346554	6.05468787925908	4.42380000358294	5.61232595669459	3.65844001040012	6.61133322803235	3.65844001040012	3.65844001040012	3.65844001040012	4.13284002414397	5.11123167278638	5.46167261224315	2.74959862437689	3.65844001040012	6.30888869690021	5.36620679402567	4.55756326039494	5.27254207764823	3.65844001040012
spot_74	8.60347539187536	7.12449253827176	4.50942982446958	6.53151090734489	8.00387822464473	4.52655714139591	7.70243452893746	3.80353703787742	3.44706338384914	5.18493880026361	3.1837564486512	3.1837564486512	3.1837564486512	3.1837564486512	3.47000315793563	3.1837564486512	4.45939227187236	2.62865696194713	3.39751548923990	4.43996881108234
spot_75	7.82964790324872	5.14783987634626	5.85292020916064	3.62691800860295	3.62691800860295	4.49724190498892	7.91559081096985	5.42159023915998	7.35686040088386	3.0800606801968	4.01916814307028	6.22622142650874	4.76583174124062	6.03489578080693	5.00145998973376	5.66826665518202	4.40390847480011	3.62691800860295	7.22251671961693	4.90665493617246
spot_76	6.71624055274753	3.51405912115055	2.03104224335857	2.51429903472804	2.51429903472804	2.51429903472804	5.44469687975799	3.14435641781155	6.11223931406842	5.10013246517133	3.33040064145090	3.69767375246459	3.94104056162735	4.00619028907207	2.51429903472804	3.99390075563742	4.85311739122355	2.95335837319653	4.31363767750885	3.73637757612023
spot_77	7.48776448124096	6.91341962374168	6.75418735803937	6.24143217563965	4.86843984265891	5.51185383650142	5.57995850095944	5.3798496571123	3.94306801870387	6.46930806638573	4.42694903376581	4.76595370356967	4.96023367169445	6.19986272876228	4.42694903376581	6.32556630855141	6.60852836281669	4.88807592422023	5.79126188725588	5.54813140692284
spot_78	5.65913965122127	1.93429003069855	2.33882372146778	1.93429003069855	5.45905778103656	1.93429003069855	1.93429003069855	2.75103517666786	6.07038288727416	1.93429003069855	2.14146548990236	1.93429003069855	3.35179791494717	3.58856473740135	1.93429003069855	2.5805555568355	1.93429003069855	1.93429003069855	1.93429003069855	3.25106765015110
spot_79	8.38389174426195	7.62218290102018	3.39235864204823	3.39235864204823	4.59676224708468	5.14762418701845	7.72683189806285	4.10475598696226	3.39235864204823	4.17798155631337	4.83082827189763	4.47684825202154	3.39235864204823	4.96294226335448	3.39235864204823	6.4114228559315	3.39235864204823	3.39235864204823	5.58603810970981	3.39235864204823
spot_80	2.15189128024656	2.06118863326739	2.06118863326739	2.06118863326739	2.06118863326739	2.06118863326739	4.11052193776875	3.27302346920832	3.94831115813712	2.06118863326739	3.65051183562216	3.76001863556042	2.06118863326739	3.98588291237527	2.06118863326739	2.06118863326739	2.06118863326739	2.06118863326739	2.06118863326739	2.06118863326739
spot_81	7.90291108843197	5.75991746946751	4.92941228790125	4.6245045119585	5.83726965883814	5.32294483653186	6.30077169330327	6.18903975651204	2.32857799650447	2.91542529155076	2.91542529155076	6.12320058899648	4.9625120065395	5.91881315938752	5.51309906767612	7.06019008925071	5.62178229591885	3.86222324000382	6.79413119843469	5.63827950795735
spot_82	4.10775481416675	3.33940822121319	3.40539338080559	2.92933653400689	3.33940822121319	4.76164164736494	5.26708254385465	3.33940822121319	6.6040372134939	3.33940822121319	4.81548833171759	4.91039688927871	6.29118912148729	5.0517244661002	4.31697838314405	4.15312435300615	5.59370932101242	4.70127180220197	5.82615439341426	5.88078591297116
spot_83	4.950753005734	3.55339736900674	3.55339736900674	4.69653917342254	5.5129442624098	3.55339736900674	5.64992005972291	3.55339736900674	3.55339736900674	3.55339736900674	6.16256857045341	5.49333030072155	5.21181822603644	4.50525580093216	3.55339736900674	3.55339736900674	5.26027035122577	3.55339736900674	6.21918207592235	3.55339736900674
spot_84	7.07859382458621	5.33329849434485	6.3799241484319	5.43229802046964	5.81063332550408	2.47329337615746	4.8511593520347	4.10618916531466	4.36507658712317	3.85942296930148	2.47329337615746	5.33438950083091	2.47329337615746	2.47329337615746	5.5760897483391	2.47329337615746	2.47329337615746	2.47329337615746	4.7004896567205	5.54400308839647
spot_85	5.95932503923913	3.62477937506592	3.82513433461884	3.3046716568108	5.59896659993565	4.87136562731986	5.59627922283018	3.99303120932428	5.90818123019725	7.04889878022756	6.59922107513279	5.74576170649509	6.32624970083746	6.35006401992972	4.27176180758721	7.26804600690413	7.38435724496117	4.65215948522648	6.78004232511495	6.04939116984908
spot_86	5.51911726101512	3.13073322683129	2.05279842890528	3.53212990809225	9.4270045752686	3.67173494623625	6.10628130935437	3.86077413303959	5.05074111097587	3.13073322683129	3.98069255236269	5.94861953513192	4.27238904358458	5.95309059621739	4.78596896677725	4.03919104604984	5.38143566432585	3.13073322683129	5.43318314124103	4.40402432518312
spot_87	5.64325879035758	5.64966718823707	3.33966475607315	3.33966475607315	3.33966475607315	3.06167252715243	6.49209993636318	5.74118651000956	6.18996882117111	3.33966475607315	4.60404166269289	5.5297272619908	5.25278651914913	5.34950682236164	4.94129884528826	4.26407847904394	4.49866574228391	3.55741009016888	5.27185142942743	4.33755411380142
spot_88	8.26634054784345	7.997015156802	8.44329127609337	8.44092355307508	5.35800937200346	6.19426044254267	6.91113069106163	5.35800937200346	8.18202829449109	5.35800937200346	5.35800937200346	5.35800937200346	5.35800937200346	5.35800937200346	5.78898841515133	5.35800937200346	6.04503881625444	5.35800937200346	5.7299850247868	5.35800937200346
spot_89	3.17584392270271	5.19123494358398	3.31905427135225	4.64977638817966	3.71784638377681	3.64161538775877	5.63109263829112	3.54982932439474	6.34681863924985	5.91577423449622	4.98160609572818	3.17584392270271	4.69638894166499	6.81113318043655	5.62027555242261	3.17584392270271	3.17584392270271	3.17584392270271	3.17584392270271	3.17584392270271
spot_90	3.1698769108061	4.59891302048984	3.1698769108061	3.1698769108061	3.1698769108061	6.52219388361189	5.67517515553123	4.37054095057193	4.99599095613692	8.25848076514894	3.87352778024937	4.68954518057276	4.10851609330441	5.79928939359548	4.74312176553204	3.46534763729226	3.63540615254069	1.86175690551042	4.6798122330073	3.1698769108061
spot_91	8.04506776621999	6.01756564301437	3.69267268533148	3.69267268533148	5.03907257602602	3.69267268533148	3.76087027926599	3.69267268533148	6.51726151818867	3.69267268533148	3.23658445811318	5.24079896292546	5.3780884631359	5.69966267312664	4.56466472787614	5.44567042973117	7.35644844876503	3.69267268533148	6.81321169518629	6.40407202557816
spot_92	3.60398827139935	2.47959274189883	2.47959274189883	2.47959274189883	2.47959274189883	4.49577829425164	2.47959274189883	2.47959274189883	4.64832162654502	2.47959274189883	6.25572731666966	4.82505799198822	5.12386480990996	6.51729616799391	4.82624847721861	4.52820247186529	6.62828221380386	3.12885426671534	5.21551940995545	5.25374728450582
spot_93	1.08297502725777	1.08297502725777	1.08297502725777	1.08297502725777	1.08297502725777	1.45169907242434	3.51130356975110	3.71666172490717	3.1270719390531	2.78803833606471	2.50896100765442	2.14538399585146	1.71219956264597	1.93764570690506	1.08297502725777	1.08297502725777	4.10321226167555	1.08297502725777	3.81331945492220	1.08297502725777
spot_94	5.65953929369303	3.72523945195554	3.52431447022215	2.13845407771963	2.85590998819821	5.29786637535567	6.32149341752973	4.95059905332290	5.22364650555011	3.29462074889163	3.84259674348483	4.55837172968771	3.34592146396824	4.60602760101541	2.85590998819821	5.33748275436959	4.18223939814594	3.41828441506134	6.59810313321516	3.99124518490185
spot_95	8.15479330460835	7.56836050555426	6.42845565124853	2.14860877020522	2.43122178391030	4.21934666777646	8.03604005403061	7.17443338491354	6.03233671686885	7.07507797368503	4.64689994862195	7.96163837557331	6.55265065548909	5.47345249484492	6.36222088489072	5.67152832918871	5.42677464050948	6.51761585193571	6.52845723643786	6.75785399748414
spot_96	5.10823170634491	6.50659718211207	4.51759695633264	3.76618169244469	5.07574226023383	5.27204185735436	7.12491638481052	5.58252890706811	8.71926525386879	6.58865168024326	4.96271558489681	6.6907187895168	5.84985918518657	5.65174344472164	5.96013866294987	4.74647938700556	5.8357977823962	2.66279795415096	4.92905242147109	3.76618169244469
spot_97	7.81206047297636	5.7950370012951	5.56960653210827	5.94842797536022	6.3638036071805	6.25947776454686	7.36087078148533	4.92289713855908	7.02451472065001	6.92203605953802	5.50220010142486	5.99976328842658	5.52196155899711	5.25252919776504	5.92096970270434	5.26867392454836	5.5743165032946	3.70405302475803	6.85791010233637	5.82492056507197
spot_98	4.71338788974999	1.90203497825813	1.90203497825813	1.90203497825813	1.90203497825813	1.49292990666769	2.65658789469493	3.97564852706229	2.98391478059586	3.9380881488889	2.50650039043362	4.00308946715321	4.5414528879828	2.20570529240357	2.68844895019268	3.37148916551584	3.69613852063265	1.90203497825813	4.59821630655677	3.624510360655
spot_99	4.33925855480973	4.62158891105398	3.98930252776546	1.79385427574731	5.25710493357499	3.58356722102107	5.42030385636996	1.79385427574731	3.20128882762161	3.41669114207422	3.13201742257712	1.79385427574731	1.79385427574731	3.56282854312953	1.79385427574731	4.53658137704875	4.24099353375918	1.79385427574731	1.79385427574731	3.0805894492011
spot_100	6.05418426773821	1.35270203626673	3.86119114858060	1.35270203626673	1.35270203626673	4.45421538247311	6.26981115388004	3.94102177555723	1.35270203626673	6.75295326192302	3.79177240427737	1.35270203626673	4.63854307129863	4.22052343641151	1.53291536038143	4.12698111341729	4.65043141431618	0.738724609334881	4.30440152132905	3.19303049653641
spot_101	3.57119138094856	5.76261192136578	6.51758120980769	4.07403439421256	4.58667468467407	2.90777517732293	4.12736089167728	3.41922874616108	2.90777517732293	5.80107327168694	3.78237711047749	2.90777517732293	5.44703361979667	7.07155889654153	2.51601514700366	4.54440501445878	3.66225108171523	3.29996260242040	4.48487927203167	3.28583126435286
spot_102	9.67569263220328	9.41313792181374	9.39468026148314	8.85232787692713	8.70169147585045	7.95354753349542	8.76840633713683	9.09489713599684	8.55050015963204	10.0603566963716	8.63590889529492	8.13619138628714	9.32368418314959	8.45849848342838	7.57688185985533	9.4095551394342	7.67488078322057	8.26317716546704	9.11146121820518	8.3606491525909
spot_103	7.78559239870423	6.59442613024922	3.38869928201557	3.38869928201557	5.48428961267434	5.42503290550093	3.20121039939663	3.38869928201557	3.38869928201557	3.38869928201557	8.10971262263463	8.35850835272792	9.44264704960235	8.73192313915543	8.43613059991025	7.78745793191348	6.102418782007	7.04502024427256	8.82238631988539	8.16818420165629
spot_104	6.79867397485317	5.01268487102634	6.69007901157657	3.84484759499493	4.72454659476353	4.09141211259535	3.71001841751173	4.57698764335702	4.20793969162903	3.57997659719256	4.30427008577638	4.59427981062795	3.07262034427981	4.37691545280732	3.16756667304929	4.71485544262265	5.22177270225808	3.16756667304929	5.13249870142678	5.88425112457954
spot_105	6.80179499884057	4.29050550157287	7.59289949555992	4.7220561096961	4.35364087497633	4.29050550157287	7.20285943522408	4.29050550157287	4.87066062667928	4.29050550157287	7.26893773685973	4.37092449490874	4.21853320747909	5.50911624090282	4.29050550157287	7.02006432158916	6.44669459698261	5.88902323848614	4.46828353892636	5.12862334841912
spot_106	9.01734154066822	9.62708678036412	10.0099223685098	9.7258179986874	9.89340953931678	8.75402764017561	6.47413910177278	6.49132561472471	8.5685182177839	10.3712425850115	5.3737456404161	5.94288510134026	7.1916633168568	8.66366554630822	6.73365667828737	6.11097913063484	7.06369060125587	5.64730299557429	7.38335955948107	6.96967431209546
spot_107	7.55159599424076	4.29353234421328	5.35671781538481	5.90829413583616	3.72414818761432	4.11335044981716	4.11335044981716	4.11335044981716	4.11335044981716	5.41146353294538	6.0358702024938	4.231701199029	7.06958402781976	4.89531716455679	6.87765837268829	5.27057379230660	5.5780722322792	4.33455397449453	5.61830914385915	7.05320801986037
spot_108	8.40098955495539	5.68444286990216	6.250186598785	3.12472515239889	4.7279150104207	5.31797691825013	6.46600710429414	6.0909423261743	5.17136297212792	4.99543024719687	4.37315400538575	6.30366204053696	3.89542865773322	4.87143462984992	6.22244136908783	3.57327756787600	4.7973035633979	3.57327756787600	3.57327756787600	4.64427162612654
spot_109	6.18210628226266	6.0497636184879	4.31212057537108	5.33254324937338	5.82143981191207	3.35333740748367	6.92154225341152	5.06667476272446	4.55572414351527	6.03859201450655	3.67123675068597	3.29152988912351	2.64226257461206	5.04282816426358	3.44517049122698	3.3514163187606	4.0477303165557	1.41970068001638	4.33776817092163	3.11596543158681
spot_110	1.83608571170241	1.83608571170241	1.83608571170241	1.83608571170241	1.83608571170241	4.83146686577277	5.0103904733478	5.10067074813211	6.26332178911135	4.65162578392064	3.21435798074988	3.85188893233451	3.49465881266387	4.42052282449055	3.18289883598605	1.68531226573983	2.78885272786782	2.03808494731697	3.18418506388099	1.83608571170241
spot_111	7.7872515677627	4.3053504227309	2.53244164668783	2.53244164668783	7.21938345632913	5.03884877276792	6.00335936856975	5.94086678114414	6.45016044735427	5.90949951327365	4.70812652454647	6.28585715094732	4.24734272379058	4.9025222407727	4.20243339443998	6.17076232303093	5.16614901975385	2.29607557495289	6.19532200443317	4.81548320819236
spot_113	5.70466174050733	5.10864572169953	3.76740055644607	4.09750124202569	5.2344898243277	3.65460738913619	5.29511320275901	4.37589436588547	7.54673398007014	3.76740055644607	4.91229058335111	5.79077724990114	4.36716135636102	5.41074473679729	3.76740055644607	3.76740055644607	4.82790030092172	3.81972948651584	5.65071861268333	4.49522186055776
spot_114	3.56599922233134	4.08224273363519	3.27823756860674	3.27823756860674	5.01314510003106	3.27823756860674	3.27823756860674	3.27823756860674	3.85063942589333	3.27823756860674	3.64446776282773	3.51794333640597	3.27823756860674	4.46129280572762	3.27823756860674	3.27823756860674	3.93709952756542	3.27823756860674	4.33952224233816	3.27823756860674
spot_115	7.66676227177536	5.79915467172651	6.21961578341282	5.40994414603874	4.74633964201419	3.90757330969828	6.01387089108286	5.88431218633229	6.97698791995457	8.2932371199848	5.93310519732966	3.48556851347549	6.97513948381628	5.21573294900327	5.13384296330437	6.65220825453236	6.01294851531194	7.09178762009378	3.90757330969828	6.632240582971
spot_116	3.63226821549951	4.63617216683588	3.23575768998086	3.03604610015686	2.76311408090448	5.25817592352036	6.54520853081682	3.17207141656815	4.39437694495706	3.03604610015686	3.03604610015686	3.03604610015686	3.03604610015686	5.5722742701839	3.03604610015686	4.98709343705815	5.65428085987997	4.36955023710004	4.61202806232754	3.21839371107679
spot_117	5.622253929071	4.39665272752002	5.56240118827258	4.14060689614918	5.65737990797427	3.25280922177379	5.60880037362137	4.6899532576599	4.34708449312493	5.7144103876784	1.55763065014295	1.55763065014295	1.55763065014295	1.79676385790444	1.55763065014295	1.55763065014295	2.95080431955381	1.55763065014295	2.71301389232965	1.55763065014295
spot_118	5.28371809204944	5.13348543792314	4.2807781923368	4.2807781923368	4.2807781923368	4.2807781923368	6.9788168342837	4.4721433031477	7.66992675139323	2.82003596254554	5.212837776545	5.88797847873393	5.23767078458738	5.59037746031467	5.58456269857843	4.2807781923368	4.2807781923368	4.74875639710565	5.74023410156377	5.26829589658918
spot_120	8.14736368899374	6.41054802261316	5.9968067601039	7.65550281706723	5.63573117797691	7.49016415490832	6.29113938110076	6.38185265396709	6.14524539707542	6.99961222359797	8.13555795548797	7.63831499044262	8.8192377118544	6.06449704114046	7.59500603705426	7.1903224991724	7.54407111452497	7.0849391012123	7.13235166103376	8.21301281770103
spot_121	2.05335466209018	2.05335466209018	3.56199813771312	0.986592967305897	2.05335466209018	3.80487960825467	4.88561340836382	4.35445921323655	5.56299334617805	4.252120416504	3.64641614360063	5.60901321587411	2.88822695171778	2.83683304942309	2.05335466209018	3.06269162969186	4.39722795932385	2.68490848250930	3.95468953469312	2.86514679586495
spot_122	5.00109062578376	3.90984029396282	2.92219784839637	2.92219784839637	2.92219784839637	6.07396586617669	2.92219784839637	2.92219784839637	5.39727246174955	2.92219784839637	4.54171306631464	2.92219784839637	4.9957106289071	6.11761193572305	2.92219784839637	4.072328791992	5.61889347641614	2.92219784839637	2.92219784839637	5.07868668075202
spot_123	5.16798407308183	5.16798407308183	8.57806317223957	9.52761481790673	6.6791253640432	5.16798407308183	5.16798407308183	5.16798407308183	5.16798407308183	5.16798407308183	7.97279143388168	8.80202482805687	9.07761313349155	10.3111423920741	5.16798407308183	6.91071707418944	8.84791331047507	5.839634642273	8.46605891844427	5.20961322297939
spot_124	4.02665843815573	6.4193534865465	5.04586229790869	6.77878680035692	4.02665843815573	4.02665843815573	7.12733922223784	4.02665843815573	6.37704737730322	8.51647813178405	6.34497226234674	5.93049134891366	6.41223279048645	7.46077286530868	6.41094311962688	5.6185646349488	5.29346980954448	3.91625687944896	5.90222556091649	4.02665843815573
spot_125	4.74026918724907	4.91558782342299	4.9202790065962	5.7440830371972	6.07905591165379	3.53180562848075	5.28461777140678	4.51528983389746	4.63290216393418	3.86512699508069	3.13748712939496	4.70680679859753	4.91445928327989	4.91995498000381	2.59144006479236	2.24780601821922	2.59144006479236	2.59144006479236	4.37725565458037	3.26668161360362
spot_126	6.80513120116697	6.80513120116697	6.80513120116697	6.80513120116697	6.80513120116697	8.04209983176746	7.8039754470214	6.80513120116697	7.5705175775305	6.80513120116697	7.68433626274339	8.26821166894697	8.79009007560353	8.25849160068284	7.19034620632862	7.43183019017795	7.18006827516801	7.629734003056	8.65144174031507	7.17470401959114
spot_127	5.96164879283347	4.77925972037238	3.19901267631052	1.98473516182286	5.39813827420675	2.71519051685079	6.93099628990676	2.47516272410637	5.11557847996027	1.63384965910469	3.45171225825814	3.87551469284566	4.50639248385844	2.27399322790603	2.98783017653727	3.24305970607253	4.87857331597805	4.12787260859323	5.37869888401401	3.69990693237488
spot_128	7.67978338545998	8.52840956918766	7.92213182645797	7.13993704270449	6.8911384464645	7.16600034650791	7.6875569494373	7.54565259061065	7.97200158002004	9.15874044624866	6.09145019668247	4.76140230139852	5.3424907443763	5.70958289525146	7.0907401862991	6.4376106043023	7.08769089633748	4.91570254078001	6.61780243286593	6.334580789075
spot_129	6.0143285100235	1.36199288592196	3.21665662656609	1.36199288592196	3.3068892353539	1.36199288592196	5.72653153248242	1.36199288592196	1.36199288592196	3.63763342931141	2.86175690551042	3.05625402913393	1.36199288592196	3.61088900785449	1.36199288592196	2.77412287175753	3.43858561975773	6.79152758702528	7.36300282298868	4.24071120670825
spot_130	7.74106378443972	2.10524225381157	3.21227361053050	3.21227361053050	4.61708685950812	4.97103305997906	3.68261824041828	5.7990251196027	5.88790539029962	4.05172881573997	3.88530102683427	5.52859944739933	4.42658680880885	5.43328998701216	3.62128999253892	3.21227361053050	5.0507019369352	3.21227361053050	5.47028956193314	4.06791401408847
spot_131	6.14912113854604	3.8733998158682	4.40451488251779	3.48384156822998	3.48384156822998	3.48384156822998	5.46876576012785	5.23118277234526	5.79479273744734	4.58629037112476	5.79818274710974	5.06493026250948	4.57077863781918	6.08735039151927	4.82650272707491	3.90823648299689	5.15157878854545	3.23325919761799	4.86065992918877	3.68023432626326
spot_132	7.95913547551096	7.42919916262462	4.58867266566151	6.73949845515369	7.25975926739692	7.36587184823288	8.0458639356664	7.6497641754387	8.5767836253724	5.06213898545191	3.71911771255901	5.41982874971479	5.44376244882339	3.2658869179007	3.2658869179007	3.50226694451209	3.41116859860713	2.82672134612034	5.02317993269155	4.7035658671696
spot_133	8.42863654063709	8.05721846922419	7.08039118353492	6.9244075422411	7.34060499381453	6.4269188518261	7.65210210746174	7.97063339191144	8.52910840088447	7.52060139561086	4.19339328194622	6.29936556124353	6.37037355381005	4.76822667850505	5.33706880004635	5.98030183599613	5.62635736219124	4.58961968961547	4.58961968961547	5.2819986257634
spot_134	5.31867475886096	3.06715682030961	0.66393660635517	0.66393660635517	0.66393660635517	0.66393660635517	5.48213191942351	4.04274063058715	4.98489918210244	0.66393660635517	0.66393660635517	4.10001048252718	2.03329965134486	6.17533097794392	3.6274200694012	0.66393660635517	3.28908194331594	0.66393660635517	5.17878235304775	2.83495386907935
spot_135	7.93488503054298	5.95850399646432	3.98340408562416	3.98340408562416	3.98340408562416	3.98340408562416	7.17122684691513	5.08418335026598	6.18680161592462	3.98340408562416	5.01543512452589	4.81337076625331	3.98340408562416	5.17745541804149	5.38430543413015	3.98340408562416	6.6514980680443	4.13233829298214	5.12783134782781	5.92419017005472
spot_136	4.26129009525939	3.34733966676304	1.35800233668023	2.23112515787905	1.35800233668023	1.35800233668023	3.42321509858863	5.17093453467551	4.10783012341272	3.82110811623296	4.16689215625325	1.85722462569545	4.74851490369621	3.40264032722574	1.35800233668023	1.35800233668023	5.96955574925889	2.39947190881555	1.35800233668023	1.35800233668023
spot_137	1.29007046960154	3.52802113961155	1.29007046960154	4.29689785770008	1.29007046960154	1.29007046960154	1.29007046960154	3.84774641692139	1.29007046960154	3.09491164702547	3.07505336460451	1.29007046960154	6.2196912816602	3.31905427135225	2.69012651575921	1.29007046960154	1.29007046960154	1.29007046960154	3.32816147885618	3.4870360800319
spot_138	3.31237474677515	3.31237474677515	3.31237474677515	3.31237474677515	3.31237474677515	3.84728540233009	6.10620591921417	4.02058220568215	7.50554481920347	3.5541590487129	3.31237474677515	5.71186104041645	3.51511949012419	5.85168908401264	4.50986049483337	3.64383310646940	4.06147380466159	3.31237474677515	3.31237474677515	3.31237474677515
spot_139	6.98632559981973	7.3480509022216	4.33048669372393	5.69409178687994	6.78073659702898	7.21151552989969	3.99723820392419	7.8425879442069	8.12781793782497	6.85810536002924	4.53404292099352	7.8421617434997	6.00115819942749	4.64052838529594	5.21922661439481	3.99723820392419	6.16005897581864	3.98241866308328	7.38238885351992	4.55765515472542
spot_140	3.27333684715022	3.27333684715022	3.27333684715022	3.27333684715022	2.59712589936766	5.75261212826368	4.1767536017356	5.63579211209503	4.00456431214191	4.28526904086555	5.08255783575305	5.8442701443897	7.69369393802651	4.01103935732197	5.21005371377137	5.52875258199002	3.36490855508871	4.06104170478987	6.66168547733954	6.56836506614995
spot_141	6.9576650762245	3.67474310649017	4.16736595696284	4.45099345456246	5.29981244967527	4.34108200135067	7.64860349336385	5.93378506135473	6.61427402550653	6.27466794450785	6.01702885276973	5.60513278511281	6.43801000771445	5.83766325117507	4.99036949744499	4.80145875512455	6.29935273863093	5.31864583953015	6.04841058215241	5.82253386689304
spot_142	1.23155529035604	3.77451298738846	1.23155529035604	1.23155529035604	7.15616096201669	1.23155529035604	7.20186122453652	3.74689316778479	7.38539307103499	1.23155529035604	5.82581360611706	5.31342000969062	5.68415669603587	5.26202341374964	4.96019659585561	4.93762687657646	1.23155529035604	2.93602539966154	5.89789868653862	1.23155529035604
spot_143	9.43882906282063	9.02090745519586	4.61166224649280	7.93365997154123	8.50668524103036	8.51496766217094	8.84718202965585	8.78666856017572	9.6136576180334	6.08702784555522	7.40450466427447	9.09537618664425	8.77759658934307	8.59946769466176	7.37414137841337	7.30349400687159	4.87930387269616	5.39459988345526	8.9746824530421	7.66480138138783
spot_144	1.40288586215572	1.40288586215572	1.40288586215572	1.40288586215572	1.40288586215572	3.62157132932626	4.12723706192481	4.8238512419538	5.19483169536367	1.40288586215572	3.54572131113040	2.89803417357929	2.37923279049738	3.03010650030696	1.40288586215572	2.57475547850367	2.74536642658117	1.40288586215572	4.22070915427347	2.29469426014185
spot_145	8.47827454961448	6.78629969028966	7.83896373895231	6.72650428534528	6.92422818285457	4.99763113470695	7.07291719544307	2.90357821533194	6.56403818662974	7.11797757048412	6.66526768959952	5.48915754895903	7.2498131738404	6.58114332500648	5.58273963990197	6.9117095555358	7.01857854100813	5.6870550878048	6.87149993277618	7.28439938230795
spot_146	7.89330699215637	7.45845911120537	6.6286657097683	9.786047406089	10.0660154388635	2.50238152545689	6.15863392225834	6.34512311181608	6.00972786308087	7.73521887618911	3.89373108965454	6.32231756997163	3.69772934614958	6.16557031331414	4.36993404487610	3.35385961427489	3.35385961427489	3.35385961427489	5.01225578749231	3.83376043065156
spot_147	8.79733307272022	10.3398091482105	9.4902453992753	7.17544176550181	8.91438543115957	8.23924956725553	9.9633075050406	8.76072726486283	9.35532356381399	10.0612404868047	9.14872035797687	7.78384032669273	8.12738204486375	6.39818445908622	6.39818445908622	8.58985110647942	7.9496131352403	6.27948243897198	8.23609936342151	8.14792532923645
spot_148	6.93045468355221	5.89624520375701	6.42745197315705	6.22017708612063	6.74674137238557	5.29894052250947	6.10883805204968	5.51683777825912	5.67488148922123	7.7317181780087	4.08590898598115	4.99206594277088	4.67496338295277	3.7126287936858	3.9280291528201	5.3531327073124	6.31653859144204	4.06772475289775	5.45821793289077	5.89164762787943
spot_149	6.34824658546038	3.54624008402078	4.75671375949631	3.54624008402078	3.54624008402078	3.54624008402078	3.54624008402078	3.54624008402078	7.00461824130673	5.59416334154684	4.77864489411719	6.0992741613745	5.99700329763511	6.72712811578444	4.81642051042977	4.06664032387551	5.18573970940278	3.54624008402078	3.54624008402078	4.85477864047517
spot_150	8.83674627964669	8.80820290019597	5.39950267045043	8.92912730239213	8.4129190997319	5.31572561931881	4.85223360563741	5.84885825890947	6.9130162399217	8.95223221068688	2.77724084706654	2.77724084706654	2.77724084706654	2.77724084706654	5.76295468411346	2.77724084706654	2.77724084706654	2.77724084706654	2.77724084706654	5.44581276463917
spot_151	5.97988129782472	6.19976852129991	5.30645547091632	2.88612088413261	5.9360041917189	5.52170093416382	6.90705890021238	6.01876768490101	7.00523266673796	5.33028589710201	4.67442110345678	4.72585565156698	5.07090448413358	3.18696004242053	3.53316462091538	3.78716078430962	4.8216387927202	2.88612088413261	3.85254823544869	2.65878273401283
spot_152	2.21462220064855	2.21462220064855	2.21462220064855	2.21462220064855	2.21462220064855	2.21462220064855	4.26934739226849	2.21462220064855	4.44264497633718	2.21462220064855	2.58700487235718	3.83439772824164	3.68750866072073	3.86488936446975	2.69262805439440	2.21462220064855	3.94688990335596	2.38042469962437	3.19396093689782	2.51182221765933
spot_153	2.76309282901651	8.23580937687224	6.95211570110518	8.19537516046419	8.43149467916738	6.68961786028288	6.68961786028288	6.68961786028288	6.68961786028288	6.68961786028288	9.22846446538043	10.4606080419298	10.5177360103706	10.0052214364454	9.44404333876034	9.05932985802658	8.00086704708673	8.74047664765958	6.68961786028288	8.4411331877807
spot_155	5.73529470744402	1.40724396701686	1.40724396701686	3.04083984056175	3.11679723419566	1.40724396701686	3.77294133783134	3.47677050175660	1.40724396701686	1.40724396701686	1.40724396701686	1.40724396701686	4.17822861565305	1.40724396701686	2.94026073406911	6.07361889303476	8.09610158219557	1.40724396701686	6.27443499792218	4.22301316189177
spot_156	9.31939348908442	8.75428191070139	9.08969225627975	8.64335620931644	10.0018937027280	7.28589967791558	9.00827874208214	7.37420051235168	9.74971777726503	8.74288067400847	8.27427890266453	8.46946640416056	8.71921904185636	8.91054379941772	7.77229807645693	8.26288646565187	8.5271160916724	7.92813400016634	8.85431238673028	8.47736202733787
spot_157	9.25101887481777	9.64970688193554	7.9659406643289	9.09648061513525	9.81360116370387	6.12112940253069	8.96197805523684	8.30445719527915	7.26351052933318	8.19460371381764	8.51556699385415	7.22230418237884	7.51849029010809	8.4594353073415	6.85820360072208	7.707703543037	7.28020007369918	5.1399114696161	7.90908602862444	7.54055894182325
spot_158	7.29435975369797	6.36014827754846	3.69742911479714	2.29130885982897	3.69742911479714	5.53412075867931	7.96024351980399	3.69742911479714	6.29457664034349	5.80466539714567	5.91219955115321	6.24142264136458	6.04117726029757	6.9591777961787	5.43245838450987	5.9232419017949	6.7022599718367	5.47233829531434	6.76789708074859	6.27374712011728
spot_159	3.83018432364891	2.39248229279104	3.57752550802412	5.41596818816212	7.17562339876462	3.57752550802412	4.56598094992191	4.3533232911629	4.41999724515669	5.02400489759802	4.86310588617606	6.71968041096858	6.41663203561101	5.54168519230901	4.46200649744588	4.16407022258052	5.18491500408245	3.57752550802412	5.64831587358752	5.01133908791359
spot_160	8.5785870510486	9.27003456644384	9.44892097467532	8.382772719165	7.55558841577204	7.76797187559938	8.64321837759977	8.82364683463958	8.22933652506982	10.0807643747066	8.21650045793355	7.84446286284213	9.64483598793062	7.34209422983317	7.84979727302375	9.22011782093141	6.43333506019865	8.09100846527168	9.02863296484692	9.2084626348787
spot_161	5.29708867775735	6.35646957737644	3.55678498706546	7.71344494333264	6.25656914030969	3.55678498706546	3.47638168756724	3.55678498706546	5.12344272362761	4.73491009349473	5.14139191617073	4.82865696672371	5.81706295330711	5.94464764704154	4.60321090768494	3.55678498706546	5.1318158136394	3.62366790413957	5.16714915221976	4.87854388983687
spot_162	1.87054227112395	1.87054227112395	1.87054227112395	1.87054227112395	1.87054227112395	1.87054227112395	5.33562974181094	4.02660532662588	4.97701425995436	3.54224566606535	5.83308995278025	1.87054227112395	5.09223281360752	5.42489186383597	4.53232942855322	5.18306960508105	1.87054227112395	4.45451151767938	2.93434665175341	4.88012224515109
spot_163	2.78322614000566	5.56707079883509	4.54474501830503	9.132683251899	6.71689352291765	7.38933707044164	4.54474501830503	5.17256752078069	5.36617531418116	4.54474501830503	9.49459401606647	10.4016387854696	11.5794568056300	10.1589486754094	9.52708734758768	8.94629778781912	7.11435765406752	8.49318737279809	10.4489325345250	10.2132970927665
spot_164	5.90024613452842	2.11433370597508	2.11433370597508	2.11433370597508	2.11433370597508	4.06317501980426	4.86131027374144	4.71314040230806	5.70683994457038	2.11433370597508	2.11433370597508	2.11433370597508	2.74426875536233	3.28383289718571	4.19233621797636	4.28970907212254	4.14575896108763	2.13385939912268	4.46566108494142	2.11433370597508
spot_166	5.01160297822562	3.34350731507678	1.93655314137344	3.32447940786325	1.93655314137344	2.77251912681255	6.99009148030658	3.16610482120001	4.25778759298951	4.40913971560016	2.29157409091916	2.77146305836565	3.48873350466815	1.93655314137344	2.88978502200355	1.93655314137344	2.07549840312098	1.89731788363183	3.20439116292978	3.08142485030342
spot_167	6.69832406452148	4.78199960357768	5.47867417804847	4.56353645259003	5.34471489449013	4.27098485167084	4.27098485167084	4.27098485167084	4.27098485167084	4.27098485167084	4.25750099080776	5.06424911964855	5.27048409106051	4.88591108406508	4.95447086170431	5.25226804532087	5.83815256881679	4.27098485167084	6.20075935434498	7.0111914671954
spot_168	7.18076052627433	5.03958148947858	2.99307651113457	5.61047270401495	7.22678498133593	2.99307651113457	6.01570718597703	2.99307651113457	2.99307651113457	2.99307651113457	2.99307651113457	5.27644455497124	4.4651125068558	4.995959309016	5.41340452668947	2.99307651113457	2.99307651113457	2.99307651113457	4.45391918646808	4.51776071000455
spot_169	4.91609920133214	0.788351618088243	0.788351618088243	2.34406150641881	0.788351618088243	0.788351618088243	6.11778853226271	4.0582298966508	5.41528882191358	0.788351618088243	4.22592270135732	0.788351618088243	5.44361659648987	5.42807872549477	3.62532894422938	4.19786539135374	4.89570977618457	0.788351618088243	4.8269500980234	2.88886985961606
spot_171	3.46015278588095	2.50670348680066	2.50670348680066	2.50670348680066	2.50670348680066	2.50670348680066	2.50670348680066	4.62170611709683	5.42179891565468	4.05178101039426	5.6975486588401	7.23096766659762	5.24654490115276	5.46025437593056	5.67856774631512	5.70662724467588	2.50670348680066	2.50670348680066	6.80551173270986	4.2504841322107
spot_172	3.76790899523226	3.9428147423323	1.41077525900824	1.41077525900824	3.44794940991625	2.43552192134393	1.41077525900824	1.41077525900824	3.63713491084374	3.26708629034088	1.41077525900824	4.79852234719568	5.32353580372675	2.77258246634298	1.41077525900824	5.02766276310979	1.41077525900824	1.41077525900824	1.41077525900824	5.67883813334175
spot_173	1.11776152478036	3.20237070195919	2.30885594117364	2.18615188534167	1.11776152478036	1.11776152478036	5.76613927863771	3.81991337994622	4.20827533371172	1.11776152478036	1.77879731137499	1.46357014643869	2.07970237169738	0.253868280441719	1.11776152478036	1.84157063739552	1.26735601178389	2.31388432800847	3.07047520004052	1.26945212566395
spot_174	2.18450247456626	2.18450247456626	2.18450247456626	2.18450247456626	2.18450247456626	5.0875901322559	7.43861472698289	4.34059787310437	6.8807504107989	6.11156345849836	2.18450247456626	2.18450247456626	2.18450247456626	4.65938801349329	2.18450247456626	2.18450247456626	4.82845895159877	2.18450247456626	4.85106937822545	2.18450247456626
spot_176	8.1265728434985	0.84639302085236	0.84639302085236	0.84639302085236	0.84639302085236	3.77447081781102	5.2007279720512	0.84639302085236	0.84639302085236	0.84639302085236	0.84639302085236	0.84639302085236	3.30703500924466	0.84639302085236	0.84639302085236	0.84639302085236	3.65600432879095	0.84639302085236	3.97045796304897	7.43941536121329
spot_177	8.63869872483169	8.89103847268373	8.30760156535594	10.9673213784502	10.6337073747219	2.84735556622837	7.48439435120012	6.43205744098171	8.39232643959459	9.4548647439291	7.84639176711933	8.20364409829239	8.52443162331159	8.16959284278713	7.61145569658487	7.20513441891429	8.05393673902583	7.97240603921997	8.4177829094987	7.28837978899883
spot_178	6.97698677472628	2.15723778162639	2.15723778162639	2.15723778162639	2.15723778162639	5.12438190417088	4.67379383859104	5.79927903082143	5.5361213022628	5.76900999828147	2.16658691407045	2.62958976407509	3.71623369224843	1.15231323953933	2.98644734350029	5.03289869036716	5.66522788868445	2.15723778162639	4.06651978142975	4.34154461918028
spot_179	9.53161071383668	7.99724046245286	5.7443414211804	10.4179036621587	9.25155791639133	6.19633556906208	7.83986513421605	7.47172479348238	9.23494146164143	9.333988517703	7.30838454030616	6.53683932776457	7.8069471742812	6.92752909794265	3.15778750909149	7.72230753790184	8.62690925017809	5.76019965191761	6.51602933427587	6.94239838130894
spot_180	9.17222821794067	9.57777831822954	8.32626138762682	6.31371748081447	8.39202241300721	6.96566655594335	10.0630398918921	8.29198243304282	7.712936880824	8.58811270009565	5.61620770255766	6.38986791539644	6.45316361129343	5.30111569400969	5.81259320390906	6.82114384097047	6.40857770588884	6.41898597719468	6.9178267476885	6.82664127438456
spot_181	4.70601106670455	5.1588338375892	1.19351944679465	2.30757424460461	1.31307167285813	5.01448473691048	5.67070156496262	5.74819284958946	5.76551618215294	1.31307167285813	3.84779651832754	4.88795411633391	4.32862825774441	5.19483563425304	2.96587661419019	5.79370084029524	6.99157853238995	1.31307167285813	6.77588414461584	4.24983213175021
spot_182	2.52172919696387	2.52172919696387	2.52172919696387	2.52172919696387	2.52172919696387	5.97339545203475	3.22189254396352	2.57572377898527	4.427706728876	5.05077593145240	2.79863120969147	0.658645654337596	5.11347547719165	2.52172919696387	3.09300232539523	3.11578237063467	4.25128735548023	4.54596219317152	3.69938505559141	4.56391467559472
spot_183	3.55895330235029	3.55895330235029	6.0030264828899	5.27563659881364	6.40313135530476	3.55895330235029	4.60808771475806	3.55895330235029	4.78903016251743	6.62968009724572	4.5481961554829	3.18849587727314	4.84857286771515	4.86718482245741	3.72379880862013	4.8833128911923	5.30006513677876	3.89712423069111	5.132696102724	5.09695334419779
spot_184	9.04800316993022	9.83598358546024	9.84775565449897	10.0446274454830	9.33871878047299	7.82460621541007	8.60064664523056	6.62323771058634	9.1522070005972	8.56902392071911	6.74742365456398	8.2223056316024	7.56200500883651	9.11809518753594	6.47441008359377	5.68601020769285	6.39182441774663	3.09448944836251	7.3308792421009	5.03965605654247
spot_185	4.51287159298455	3.85607936479376	1.86813359985176	1.86813359985176	1.86813359985176	1.86813359985176	1.86813359985176	3.92249282843748	3.89600053074346	2.55848806297701	2.55927153760481	3.45906434042586	3.30519718091856	1.86813359985176	1.86813359985176	1.86813359985176	1.86813359985176	1.86813359985176	4.51784887736054	3.2023236808107
spot_186	7.10754141661891	4.87605521027017	1.70465067524035	1.70465067524035	1.70465067524035	4.55571187486569	7.06655529944698	3.9175081369573	5.33130035104501	1.70465067524035	1.70465067524035	3.32797472500578	3.22701708264757	1.66402765972015	1.70465067524035	2.9716814942923	3.93517683868763	1.99526741990425	3.45750236406616	2.41242927509902
spot_187	6.38018050776264	6.23441126427334	3.81630274086894	4.87904895532729	3.81630274086894	3.81630274086894	6.24665130299963	3.81630274086894	6.05874508381106	3.8591545729422	3.81630274086894	6.06691581165119	6.22604219884049	6.26101735612259	6.22201817377289	3.81630274086894	3.81630274086894	3.89835348555455	5.52707659285093	3.81630274086894
spot_188	6.56778879672772	5.72067247076971	5.02304682964556	3.81135799443898	6.88503740229685	5.02304682964556	5.02304682964556	5.02304682964556	5.02304682964556	5.02304682964556	6.91484552508379	7.33676004126319	6.98310875760535	5.97297519240313	5.35502331411945	5.77865277816337	6.45350770221883	5.2974335576703	6.67610517494857	6.28862802714458
spot_189	6.44286057995797	2.37956551536991	2.37956551536991	2.37956551536991	2.37956551536991	2.37956551536991	4.50213962167723	5.31394598404509	6.35621249158187	5.04414053248995	2.68569351282851	5.71333839565791	2.95112149174955	3.74609774369	2.90176474196705	3.5231855517306	2.37956551536991	1.40648224839257	4.71191333765581	2.60660804561824
spot_190	3.4676968363726	3.4676968363726	3.4676968363726	3.4676968363726	3.4676968363726	5.01259101990745	5.1399196530537	3.96125288405821	4.87476746263092	3.4676968363726	5.10841572783742	5.20201800598418	6.68194675751431	5.5713734359732	3.4676968363726	4.80257064691456	7.5079626806035	4.35558014737736	4.86898301674333	4.80053756329187
spot_191	7.7836295159586	7.73677464985897	4.05617597881837	6.83509160720587	4.58556950716888	5.32247260949463	7.97308888126783	5.29846403714566	6.50746960085676	2.03878733050557	9.48298336810098	7.88132445946159	9.32373979335673	9.60617625113498	8.20465134608317	9.11791681089994	9.19738479292589	8.36522666169107	9.89867242459363	9.08591509217115
spot_192	4.85391582781534	2.73129187415693	3.6294265672344	1.60188664497898	1.60188664497898	1.60188664497898	5.35333034934055	1.60188664497898	3.99730144139057	4.44882168000904	2.40498484349222	1.60188664497898	2.20604927145495	3.22248001087642	1.60188664497898	1.60188664497898	3.2969712530167	1.60188664497898	2.20464156561042	1.60188664497898
spot_193	7.84537023955526	7.69818513357773	5.46751099747912	5.60582913015624	5.53703509089626	7.86154291170799	6.72579022692932	6.9472617154028	7.65561658465757	4.94282881440840	6.51988624590875	7.3440313155788	6.47995483169067	7.25433893373554	4.53805387317553	6.27574273868594	6.26023082633976	4.72584474766674	6.05887926203102	5.71994730791972
spot_194	6.94901425493737	8.40982495232555	6.26347578796251	8.13937126007564	5.97327834280229	3.54425044076284	7.18508156910862	5.21857195408612	7.22537423514855	3.62823700414069	5.76129857248027	6.31021649729306	3.54425044076284	6.91123977024331	3.54425044076284	4.59129643444321	5.90047318225084	6.78296152699107	3.54425044076284	2.62536401600536
spot_195	5.42705298894749	5.74178784924084	3.13984600044411	3.13984600044411	6.12067541552084	5.73857600504348	6.29767382419898	5.82786728297529	6.54672009155434	5.50157608322209	3.13984600044411	4.15193997415627	4.49358969674715	5.01663894211379	4.28846192456339	4.24004713884477	3.13984600044411	3.13984600044411	3.13984600044411	3.13984600044411
spot_196	6.34962004817769	4.38750729941741	2.94480223581483	2.94480223581483	4.05410176288616	2.94480223581483	2.94480223581483	2.94480223581483	5.75866028844214	6.81377606162555	4.75051539565977	5.07604167750007	5.15480595999008	4.88892342234425	2.94480223581483	4.92584754792701	4.97944005808644	2.89919496942651	4.99628478911221	4.7243937940691
spot_197	4.32764425511443	4.32764425511443	4.32764425511443	7.61706187414921	7.52435051833986	4.32764425511443	6.4587888203943	4.44707661211980	8.05071281871986	4.32764425511443	5.96838571384769	5.56137807498467	6.7022114800047	8.18549938423158	4.77351112677734	4.32764425511443	4.89543835238485	3.22127389919642	6.06742575565326	4.87874495650707
spot_198	1.88268217276467	1.88268217276467	1.88268217276467	1.88268217276467	1.88268217276467	1.88268217276467	6.33760763105908	4.69551506171729	5.20821679710984	1.88268217276467	3.44079277540492	5.4867272426882	5.31255990060484	3.84375275321576	3.86043646072151	3.24590632522423	3.98909358174626	1.88268217276467	4.66080885114625	2.82972780829047
spot_199	6.69474650057791	5.03824740382757	5.91443297202682	6.04749258403911	4.05675691879274	5.47577881841103	5.11053864142790	3.94483034108494	6.19440032190358	6.47251214110558	3.46455065120049	4.17331935353604	5.31085994980895	3.55798592585803	3.51433691217244	5.77569850219694	3.35543919724869	5.0805937126796	4.68545244182208	5.91415547868795
spot_200	8.50083112651034	7.82079293468493	4.28060004884816	7.1062917798956	6.0880631320758	6.3001475251792	6.80181051588953	7.16651360616597	4.28060004884816	5.59453660666118	5.58212541833296	6.67901554729206	4.96677651756123	6.38967865759135	5.03291631736723	7.63940366124415	6.50744740037645	4.12616342528344	6.95331180685723	5.55947039899758
