# Supplementary material for: Multivariate meta-analysis of proteomics data from human prostate and colon tumours
Source: BMC Bioinformatics. 2010 Sep 17;11:468. doi: 10.1186/1471-2105-11-468 (PMC2949896; doi:10.1186/1471-2105-11-468)
Supplement: Additional file 2 — Source code. A zip-file containing the R code for the project and example data. [file 1471-2105-11-468-S2.ZIP › R_code_and_test_data/R scripts/calculate_vip_bhm.r]

#Function for calculating vip scores
#Lina Hultin-Rosenberg 071024 lina.hultin-rosenberg@ki.se

calculate.vip.bhm = function(model,nr.lv,variables) 
{
  nr.var = length(variables)
  weights = loading.weights(model)
  vip = data.frame(vip.score=c(1:nr.var),weights=weights[,nr.lv],index=c(1:nr.var),row.names=variables)
  for (i in 1:nr.var) {
    vip$vip.score[i] = VIPjh(model,i,nr.lv)
  }
  vip.sorted = sort(vip$vip.score,decreasing=TRUE,index.return=TRUE)
  vip = vip[vip.sorted$ix,]
  return(vip)
}
