# Supplementary material for: Multivariate meta-analysis of proteomics data from human prostate and colon tumours
Source: BMC Bioinformatics. 2010 Sep 17;11:468. doi: 10.1186/1471-2105-11-468 (PMC2949896; doi:10.1186/1471-2105-11-468)
Supplement: Additional file 2 — Source code. A zip-file containing the R code for the project and example data. [file 1471-2105-11-468-S2.ZIP › R_code_and_test_data/R scripts/vip.r]

### VIP.R: Implementation of VIP (variable importance in projection)(*) for the
### `pls' package.
### $Id: VIP.R,v 1.2 2007/07/30 09:17:36 bhm Exp $

### Copyright © 2006,2007 Bjørn-Helge Mevik
### This program is free software; you can redistribute it and/or modify
### it under the terms of the GNU General Public License version 2 as
### published by the Free Software Foundation.
###
### This program is distributed in the hope that it will be useful,
### but WITHOUT ANY WARRANTY; without even the implied warranty of
### MERCHANTABILITY or FITNESS FOR A PARTICULAR PURPOSE.  See the
### GNU General Public License for more details.

### A copy of the GPL text is available here:
### http://www.gnu.org/licenses/gpl-2.0.txt

### Contact info:
### Bjørn-Helge Mevik
### bhx6@mevik.net
### Rødtvetvien 20
### N-0955 Oslo
### Norway

### (*) As described in Chong, Il-Gyo & Jun, Chi-Hyuck, 2005, Performance of
### some variable selection methods when multicollinearity is present,
### Chemometrics and Intelligent Laboratory Systems 78, 103--112.

## VIP returns all VIP values for all variables and all number of components,
## as a ncomp x nvars matrix.
VIP <- function(object) {
    if (object$method != "oscorespls")
        stop("Only implemented for orthogonal scores algorithm.  Refit with 'method = \"oscorespls\"'")
    if (nrow(object$Yloadings) > 1)
        stop("Only implemented for single-response models")

    SS <- c(object$Yloadings)^2 * colSums(object$scores^2)
    Wnorm2 <- colSums(object$loading.weights^2)
    SSW <- sweep(object$loading.weights^2, 2, SS / Wnorm2, "*")
    sqrt(nrow(SSW) * apply(SSW, 1, cumsum) / cumsum(SS))
}


## VIPjh returns the VIP of variable j with h components
VIPjh <- function(object, j, h) {
    if (object$method != "oscorespls")
        stop("Only implemented for orthogonal scores algorithm.  Refit with 'method = \"oscorespls\"'")
    if (nrow(object$Yloadings) > 1)
        stop("Only implemented for single-response models")

    b <- c(object$Yloadings)[1:h]
    T <- object$scores[,1:h, drop = FALSE]
    SS <- b^2 * colSums(T^2)
    W <- object$loading.weights[,1:h, drop = FALSE]
    Wnorm2 <- colSums(W^2)
    sqrt(nrow(W) * sum(SS * W[j,]^2 / Wnorm2) / sum(SS))
}
